# Supplementary material for: High-Throughput Identification of Mammalian Secreted Proteins Using Species-Specific Scheme and Application to Human Proteome
Source: Molecules. 2018 Jun 14;23(6):1448. doi: 10.3390/molecules23061448 (PMC6099666; doi:10.3390/molecules23061448)
Supplement: Supplementary file 1 [file molecules-23-01448-s001.zip]

Archive with 4 entries (3 files):
- molecules-298033-supplementary/
- molecules-298033-supplementary/molecules-298033-SI.pdf
- molecules-298033-supplementary/Table S4.xlsx
- molecules-298033-supplementary/Table S5.xlsx
