# Supplementary material for: High-Throughput Identification of Mammalian Secreted Proteins Using Species-Specific Scheme and Application to Human Proteome
Source: Molecules. 2018 Jun 14;23(6):1448. doi: 10.3390/molecules23061448 (PMC6099666; doi:10.3390/molecules23061448)
Supplement: Supplementary file 1 [file molecules-23-01448-s001.zip › molecules-298033-supplementary/Table S4.xlsx]

## Sheet: unreviewed human proteomes
The predicted scores for all unreviewed human proteome by iMSP
Proteome ID	iMSP-H	iMSP-U
A0A024QYW1	0.734114	0.719564
A0A024QZ18	0.451974	0.443156
A0A024QZ33	0.0512947	0.0705534
A0A024QZ42	0.279649	0.339712
A0A024QZB8	0.93036	0.888434
A0A024QZP7	0.291625	0.283807
A0A024QZX5	0.336337	0.330577
A0A024R0K5	0.751814	0.713389
A0A024R0T9	0.74706	0.707444
A0A024R0Y4	0.263228	0.248756
A0A024R161	0.716319	0.60562
A0A024R1R8	0.10013	0.166099
A0A024R214	0.570513	0.564232
A0A024R216	0.111063	0.108605
A0A024R341	0.119962	0.149912
A0A024R368	0.379146	0.373706
A0A024R3B9	0.0734274	0.0952322
A0A024R3M2	0.317402	0.331175
A0A024R3W6	0.438942	0.417519
A0A024R412	0.410394	0.382392
A0A024R4E5	0.0634187	0.0773521
A0A024R4K9	0.662364	0.716495
A0A024R4M0	0.189578	0.213946
A0A024R571	0.171156	0.174007
A0A024R5I4	0.860884	0.822482
A0A024R644	0.731064	0.742519
A0A024R6I7	0.354541	0.354589
A0A024R6X1	0.832031	0.869196
A0A024R7E8	0.401798	0.415904
A0A024R7N8	0.953348	0.949285
A0A024R7P0	0.375434	0.348378
A0A024R7W5	0.295815	0.289657
A0A024R8F3	0.5	0.5
A0A024RA52	0.314331	0.249552
A0A024RAC6	0.100881	0.10173
A0A024RB15	0.869456	0.951765
A0A024RBT2	0.179003	0.175195
A0A024RBT8	0.207675	0.267282
A0A024RC18	0.357223	0.360826
A0A024RCG2	0.939924	0.928785
A0A024RCL3	0.641694	0.616486
A0A024RCL9	0.930704	0.915636
A0A024RCN4	0.369358	0.440719
A0A024RCQ8	0.891837	0.815756
A0A024RCR6	0.366734	0.371339
A0A024RCV8	0.57889	0.5
A0A044PY82	0.173465	0.19665
A0A067XG54	0.541514	0.517425
A0A067XG57	0.949698	0.955467
A0A075B6E2	0.113317	0.118791
A0A075B6E4	0.294646	0.258288
A0A075B6E5	0.178342	0.218337
A0A075B6E6	0.515901	0.566458
A0A075B6E9	0.29123	0.313166
A0A075B6F0	0.393144	0.398614
A0A075B6F3	0.424089	0.356175
A0A075B6F4	0.538946	0.550414
A0A075B6F5	0.170112	0.19297
A0A075B6F6	0.763622	0.7227
A0A075B6F9	0.240182	0.236519
A0A075B6G3	0.232601	0.302383
A0A075B6G4	0.840238	0.836186
A0A075B6G5	0.183127	0.229997
A0A075B6G6	0.290688	0.451087
A0A075B6G7	0.145661	0.154123
A0A075B6G8	0.175715	0.21601
A0A075B6H0	0.669755	0.613182
A0A075B6H3	0.513527	0.464176
A0A075B6H4	0.242432	0.245546
A0A075B6H5	0.875611	0.900009
A0A075B6H7	0.910266	0.952081
A0A075B6H8	0.848436	0.919438
A0A075B6I3	0.91888	0.86003
A0A075B6I6	0.812909	0.775468
A0A075B6I7	0.937292	0.885294
A0A075B6J2	0.937834	0.950619
A0A075B6L2	0.42928	0.461666
A0A075B6L6	0.580539	0.523093
A0A075B6M9	0.863886	0.852952
A0A075B6N1	0.659926	0.631043
A0A075B6N2	0.902578	0.919169
A0A075B6N3	0.573027	0.515309
A0A075B6N4	0.658185	0.603488
A0A075B6P0	0.333537	0.335973
A0A075B6P1	0.691303	0.612588
A0A075B6P4	0.0601854	0.0764163
A0A075B6P6	0.432927	0.429993
A0A075B6P7	0.445612	0.489439
A0A075B6P9	0.48151	0.489796
A0A075B6Q0	0.221042	0.265952
A0A075B6Q2	0.113897	0.119657
A0A075B6Q3	0.375691	0.391238
A0A075B6Q4	0.0843614	0.102426
A0A075B6Q6	0.299881	0.285222
A0A075B6Q7	0.308132	0.313584
A0A075B6Q9	0.767492	0.683748
A0A075B6R0	0.658804	0.546614
A0A075B6R3	0.37565	0.369364
A0A075B6R4	0.221128	0.228807
A0A075B6R5	0.971184	0.967357
A0A075B6R6	0.718138	0.611112
A0A075B6R8	0.248017	0.267531
A0A075B6R9	0.855764	0.897848
A0A075B6S0	0.975118	0.961955
A0A075B6S1	0.490913	0.468652
A0A075B6S9	0.939102	0.964318
A0A075B6T1	0.41691	0.402705
A0A075B6T3	0.846365	0.876069
A0A075B6T4	0.522471	0.483938
A0A075B6T9	0.566721	0.640881
A0A075B6U6	0.681291	0.667433
A0A075B6U7	0.620079	0.679351
A0A075B6U8	0.785344	0.793308
A0A075B6U9	0.821667	0.861593
A0A075B6V0	0.724522	0.757833
A0A075B6V1	0.722765	0.66092
A0A075B6V2	0.950239	0.92526
A0A075B6V3	0.919534	0.927777
A0A075B6V6	0.864726	0.908435
A0A075B6V7	0.917585	0.912744
A0A075B6V8	0.75792	0.820327
A0A075B6V9	0.542775	0.636894
A0A075B6W1	0.750607	0.842486
A0A075B6W2	0.941528	0.934785
A0A075B6W3	0.61282	0.633949
A0A075B6W4	0.603284	0.614944
A0A075B6W6	0.899509	0.899119
A0A075B6W7	0.939075	0.912623
A0A075B6W8	0.70877	0.68972
A0A075B6W9	0.97127	0.958474
A0A075B6X0	0.85669	0.862081
A0A075B6X2	0.37546	0.393735
A0A075B6X3	0.950469	0.930277
A0A075B6X4	0.859926	0.822352
A0A075B6X7	0.607251	0.664033
A0A075B6X8	0.978287	0.981618
A0A075B6X9	0.958497	0.962662
A0A075B6Y0	0.97989	0.979827
A0A075B6Y1	0.315518	0.396757
A0A075B6Y2	0.969785	0.982132
A0A075B6Y3	0.656275	0.690755
A0A075B6Y4	0.87881	0.834344
A0A075B6Y5	0.653149	0.593733
A0A075B6Y8	0.97852	0.973448
A0A075B6Y9	0.827024	0.823917
A0A075B6Z0	0.935815	0.953254
A0A075B6Z1	0.764083	0.668737
A0A075B6Z2	0.858441	0.813306
A0A075B6Z3	0.868569	0.859932
A0A075B6Z4	0.649642	0.72896
A0A075B6Z5	0.888349	0.822844
A0A075B6Z8	0.775558	0.845669
A0A075B6Z9	0.864556	0.921911
A0A075B700	0.719592	0.701189
A0A075B702	0.967891	0.944992
A0A075B704	0.776032	0.8215
A0A075B706	0.45714	0.572208
A0A075B708	0.795282	0.737353
A0A075B709	0.814392	0.845678
A0A075B710	0.939578	0.921063
A0A075B711	0.86703	0.857298
A0A075B712	0.663816	0.766827
A0A075B713	0.613189	0.706533
A0A075B714	0.613153	0.586892
A0A075B715	0.428335	0.442863
A0A075B716	0.331346	0.318488
A0A075B718	0.831876	0.843151
A0A075B719	0.148739	0.185186
A0A075B720	0.111171	0.123609
A0A075B723	0.535046	0.508768
A0A075B724	0.340852	0.347705
A0A075B725	0.980034	0.979642
A0A075B727	0.353955	0.41717
A0A075B728	0.274581	0.302651
A0A075B729	0.115502	0.123079
A0A075B730	0.846821	0.796441
A0A075B731	0.80828	0.815638
A0A075B732	0.785665	0.743719
A0A075B733	0.381911	0.389463
A0A075B734	0.691135	0.663601
A0A075B735	0.791424	0.830586
A0A075B736	0.343145	0.299209
A0A075B737	0.637127	0.649142
A0A075B738	0.222111	0.243925
A0A075B739	0.383113	0.394089
A0A075B740	0.755731	0.734589
A0A075B743	0.293403	0.349703
A0A075B746	0.35832	0.355291
A0A075B747	0.295553	0.260504
A0A075B748	0.980871	0.982131
A0A075B749	0.191788	0.22424
A0A075B751	0.524898	0.514753
A0A075B752	0.252712	0.227738
A0A075B754	0.19082	0.230375
A0A075B756	0.5	0.41868
A0A075B757	0.144911	0.181982
A0A075B761	0.148668	0.183893
A0A075B762	0.197349	0.24202
A0A075B763	0.382734	0.411262
A0A075B764	0.143728	0.182453
A0A075B765	0.334892	0.293547
A0A075B767	0.318263	0.319021
A0A075B768	0.755426	0.791332
A0A075B769	0.96049	0.96485
A0A075B770	0.694335	0.698987
A0A075B771	0.32175	0.373905
A0A075B772	0.33935	0.396329
A0A075B773	0.604336	0.574271
A0A075B774	0.730569	0.62282
A0A075B777	0.795399	0.823012
A0A075B778	0.439886	0.480252
A0A075B780	0.44646	0.463324
A0A075B781	0.70348	0.585367
A0A075B783	0.92672	0.902848
A0A075B784	0.317674	0.293877
A0A075B785	0.427395	0.425777
A0A075B788	0.428707	0.383405
A0A075B789	0.687562	0.581955
A0A075B791	0.172971	0.237243
A0A075B793	0.11699	0.153701
A0A075B794	0.15475	0.225236
A0A075B795	0.368245	0.386229
A0A075B796	0.166157	0.221172
A0A075B797	0.237443	0.213686
A0A075B798	0.193679	0.300089
A0A075B7A0	0.487637	0.563183
A0A075B7A1	0.866552	0.774249
A0A075B7A2	0.280106	0.270459
A0A075B7A3	0.17668	0.220402
A0A075B7A4	0.810675	0.730464
A0A075B7A5	0.545292	0.507065
A0A075B7A6	0.788303	0.79351
A0A075B7A7	0.161616	0.233326
A0A075B7A9	0.170832	0.1924
A0A075B7B0	0.168326	0.229073
A0A075B7B1	0.107422	0.116073
A0A075B7B2	0.293581	0.383229
A0A075B7B3	0.389574	0.385396
A0A075B7B4	0.371863	0.352673
A0A075B7B5	0.169158	0.190117
A0A075B7B6	0.761593	0.771593
A0A075B7B7	0.301561	0.319942
A0A075B7B8	0.770931	0.725824
A0A075B7B9	0.991297	0.980699
A0A075B7C0	0.283509	0.252836
A0A075B7C1	0.800361	0.814574
A0A075B7C2	0.615607	0.604016
A0A075B7C5	0.66426	0.69333
A0A075B7C7	0.442161	0.427762
A0A075B7C8	0.111897	0.169316
A0A075B7D0	0.551704	0.472255
A0A075B7D1	0.240719	0.23487
A0A075B7D2	0.518037	0.5
A0A075B7D3	0.320876	0.31339
A0A075B7D4	0.904099	0.952541
A0A075B7D5	0.613615	0.580839
A0A075B7D6	0.267522	0.353898
A0A075B7D8	0.791344	0.68858
A0A075B7D9	0.249815	0.254111
A0A075B7E0	0.997614	0.995932
A0A075B7E2	0.17116	0.203119
A0A075B7E4	0.351965	0.403991
A0A075B7E6	0.24392	0.244229
A0A075B7E7	0.414358	0.396391
A0A075B7E8	0.747014	0.723899
A0A075B7E9	0.181672	0.194298
A0A075B7F0	0.762917	0.71027
A0A075B7F1	0.725465	0.659966
A0A075B7F2	0.454577	0.475106
A0A075B7F4	0.940023	0.963824
A0A075B7F5	0.0849495	0.118756
A0A075B7F7	0.32846	0.379909
A0A075B7F8	0.719825	0.725961
A0A075B7F9	0.181912	0.227561
A0A075B7G2	0.523506	0.505081
A0A075B7G3	0.538931	0.523574
A0A075B7G4	0.537625	0.530892
A0A075B7G5	0.541557	0.531181
A0A075B7G6	0.580472	0.559193
A0A075B7G8	0.439739	0.378827
A0A087WSV0	0.51974	0.516163
A0A087WSV2	0.249663	0.267229
A0A087WSV4	0.450786	0.461834
A0A087WSV6	0.917174	0.954862
A0A087WSV7	0.488096	0.5
A0A087WSV8	0.0974801	0.131735
A0A087WSW0	0.436614	0.365784
A0A087WSW1	0.547258	0.428502
A0A087WSW2	0.584512	0.579152
A0A087WSW5	0.807054	0.835883
A0A087WSW7	0.263058	0.299927
A0A087WSW8	0.859243	0.860404
A0A087WSW9	0.343772	0.309548
A0A087WSX5	0.630544	0.601903
A0A087WSX6	0.79986	0.771757
A0A087WSX8	0.917665	0.954943
A0A087WSY0	0.295469	0.339771
A0A087WSY1	0.528398	0.490996
A0A087WSY3	0.166891	0.196089
A0A087WSY5	0.456787	0.42034
A0A087WSY7	0.206276	0.211041
A0A087WSY9	0.35223	0.314597
A0A087WSZ1	0.715315	0.667805
A0A087WSZ2	0.2631	0.282477
A0A087WSZ3	0.544751	0.5
A0A087WSZ6	0.347455	0.340368
A0A087WSZ7	0.207324	0.232562
A0A087WSZ8	0.784144	0.791635
A0A087WT00	0.58181	0.556016
A0A087WT04	0.16594	0.1971
A0A087WT08	0.555025	0.591258
A0A087WT09	0.705617	0.656319
A0A087WT10	0.477083	0.488755
A0A087WT12	0.309711	0.302
A0A087WT15	0.852574	0.851995
A0A087WT16	0.393636	0.336626
A0A087WT18	0.18873	0.178435
A0A087WT19	0.995954	0.997777
A0A087WT20	0.288241	0.266146
A0A087WT21	0.275888	0.274779
A0A087WT22	0.520132	0.50587
A0A087WT23	0.773873	0.858524
A0A087WT25	0.106549	0.100969
A0A087WT26	0.665127	0.677957
A0A087WT27	0.234736	0.211903
A0A087WT28	0.685857	0.701314
A0A087WT30	0.179723	0.219646
A0A087WT32	0.432419	0.40967
A0A087WT34	0.233405	0.250256
A0A087WT35	0.25359	0.266388
A0A087WT36	0.5	0.677619
A0A087WT38	0.382852	0.413965
A0A087WT39	0.747097	0.734869
A0A087WT41	0.696162	0.671523
A0A087WT42	0.847354	0.849001
A0A087WT44	0.221705	0.174149
A0A087WT45	0.117492	0.152639
A0A087WT46	0.900877	0.882752
A0A087WT47	0.119298	0.133302
A0A087WT48	0.393108	0.464084
A0A087WT49	0.381768	0.40834
A0A087WT50	0.380263	0.38292
A0A087WT51	0.430614	0.481581
A0A087WT52	0.272824	0.28237
A0A087WT53	0.142551	0.158163
A0A087WT54	0.0845782	0.0996233
A0A087WT55	0.196161	0.1946
A0A087WT56	0.560176	0.578976
A0A087WT57	0.359136	0.296304
A0A087WT58	0.485781	0.601522
A0A087WT59	0.690231	0.550663
A0A087WT60	0.600377	0.598683
A0A087WT63	0.447234	0.46709
A0A087WT64	0.467309	0.436559
A0A087WT65	0.9668	0.95705
A0A087WT67	0.573449	0.580479
A0A087WT69	0.993359	0.995797
A0A087WT70	0.190699	0.131383
A0A087WT71	0.25888	0.247417
A0A087WT72	0.860949	0.915961
A0A087WT73	0.958087	0.942854
A0A087WT76	0.582995	0.57695
A0A087WT77	0.882487	0.869773
A0A087WT80	0.135063	0.145094
A0A087WT82	0.262844	0.260559
A0A087WT84	0.519165	0.480434
A0A087WT87	0.382407	0.388285
A0A087WT88	0.409144	0.429552
A0A087WT90	0.434565	0.439621
A0A087WT91	0.303814	0.310201
A0A087WT92	0.324666	0.37409
A0A087WT93	0.596493	0.539622
A0A087WT94	0.117665	0.128959
A0A087WT95	0.479071	0.423095
A0A087WT96	0.209969	0.220794
A0A087WT97	0.961904	0.97334
A0A087WT98	0.386229	0.436226
A0A087WT99	0.411491	0.388099
A0A087WTA0	0.444598	0.409084
A0A087WTA1	0.757378	0.633024
A0A087WTA2	0.612464	0.601114
A0A087WTA5	0.248447	0.244218
A0A087WTA6	0.868152	0.887573
A0A087WTA8	0.907437	0.918374
A0A087WTA9	0.940218	0.921285
A0A087WTB0	0.442498	0.475937
A0A087WTB1	0.440659	0.438964
A0A087WTB2	0.385541	0.428089
A0A087WTB5	0.657459	0.654347
A0A087WTB6	0.535713	0.418304
A0A087WTB7	0.152864	0.153159
A0A087WTB8	0.151418	0.150941
A0A087WTB9	0.264485	0.260146
A0A087WTC0	0.332317	0.323833
A0A087WTC1	0.437079	0.401909
A0A087WTC3	0.454642	0.506001
A0A087WTC5	0.820227	0.831506
A0A087WTC6	0.0852682	0.107577
A0A087WTC8	0.816453	0.818294
A0A087WTC9	0.284917	0.34194
A0A087WTD0	0.684805	0.564343
A0A087WTD2	0.747093	0.666498
A0A087WTD3	0.771585	0.764572
A0A087WTD5	0.572094	0.613532
A0A087WTD6	0.112056	0.125754
A0A087WTD7	0.284667	0.24338
A0A087WTD8	0.751711	0.744417
A0A087WTD9	0.454714	0.461212
A0A087WTE0	0.818308	0.78651
A0A087WTE2	0.185518	0.206636
A0A087WTE3	0.715141	0.720414
A0A087WTE4	0.46384	0.35096
A0A087WTE5	0.519806	0.479098
A0A087WTE6	0.283639	0.300648
A0A087WTE7	0.350362	0.296781
A0A087WTE8	0.267776	0.28738
A0A087WTE9	0.974148	0.944748
A0A087WTF0	0.312304	0.310452
A0A087WTF1	0.263824	0.319905
A0A087WTF2	0.35953	0.331116
A0A087WTF3	0.210289	0.227122
A0A087WTF5	0.44118	0.405869
A0A087WTF6	0.209153	0.213984
A0A087WTF7	0.873689	0.893997
A0A087WTF9	0.616386	0.62358
A0A087WTG0	0.107245	0.143052
A0A087WTG2	0.589294	0.47935
A0A087WTG3	0.220911	0.243575
A0A087WTG4	0.922172	0.941061
A0A087WTG7	0.451211	0.447095
A0A087WTG8	0.1595	0.170345
A0A087WTH2	0.408154	0.437578
A0A087WTH3	0.154548	0.179398
A0A087WTH4	0.126883	0.171144
A0A087WTH8	0.112554	0.124195
A0A087WTH9	0.430597	0.476036
A0A087WTI0	0.527216	0.491604
A0A087WTI3	0.491907	0.637718
A0A087WTI4	0.963662	0.981158
A0A087WTI6	0.273899	0.272108
A0A087WTI8	0.169166	0.206267
A0A087WTI9	0.665017	0.657543
A0A087WTJ0	0.516024	0.51771
A0A087WTJ2	0.5	0.5714
A0A087WTJ3	0.359709	0.385857
A0A087WTJ4	0.99366	0.993937
A0A087WTJ5	0.797602	0.7694
A0A087WTJ6	0.30566	0.297682
A0A087WTJ7	0.0741237	0.0754574
A0A087WTJ8	0.201001	0.192154
A0A087WTJ9	0.277504	0.292554
A0A087WTK0	0.841398	0.774726
A0A087WTK1	0.699262	0.711475
A0A087WTK2	0.237627	0.285717
A0A087WTK3	0.352427	0.454262
A0A087WTK6	0.109028	0.102884
A0A087WTK8	0.13295	0.131101
A0A087WTK9	0.752733	0.667509
A0A087WTL3	0.523187	0.546981
A0A087WTL4	0.23631	0.25373
A0A087WTL7	0.902464	0.881269
A0A087WTL9	0.27488	0.364466
A0A087WTM0	0.699081	0.677933
A0A087WTM1	0.234321	0.227742
A0A087WTM4	0.555405	0.548431
A0A087WTM5	0.172113	0.220103
A0A087WTM6	0.806362	0.821597
A0A087WTM9	0.885727	0.854802
A0A087WTN1	0.55865	0.571637
A0A087WTN2	0.511778	0.517337
A0A087WTN6	0.242902	0.204137
A0A087WTN8	0.193915	0.178976
A0A087WTN9	0.257546	0.235482
A0A087WTP0	0.913146	0.921265
A0A087WTP2	0.284638	0.299996
A0A087WTP3	0.313977	0.352698
A0A087WTP4	0.295092	0.249036
A0A087WTP5	0.0809022	0.106579
A0A087WTP7	0.190078	0.200707
A0A087WTP8	0.44098	0.459873
A0A087WTQ0	0.0811286	0.106245
A0A087WTQ2	0.353374	0.350473
A0A087WTQ3	0.282757	0.279471
A0A087WTQ6	0.636221	0.516793
A0A087WTQ7	0.164053	0.214635
A0A087WTQ9	0.492209	0.469196
A0A087WTR0	0.974444	0.971263
A0A087WTR1	0.947122	0.917888
A0A087WTR2	0.647078	0.655664
A0A087WTR3	0.602287	0.447317
A0A087WTR4	0.625382	0.642068
A0A087WTR5	0.725528	0.765763
A0A087WTR6	0.281924	0.266224
A0A087WTR7	0.653501	0.628752
A0A087WTR9	0.331195	0.375321
A0A087WTS0	0.5	0.5
A0A087WTS1	0.80492	0.792758
A0A087WTS3	0.150032	0.143702
A0A087WTS4	0.870166	0.878989
A0A087WTS6	0.562297	0.442083
A0A087WTS8	0.360063	0.337648
A0A087WTS9	0.599035	0.505487
A0A087WTT1	0.145983	0.13379
A0A087WTT2	0.355494	0.341364
A0A087WTT5	0.217731	0.213234
A0A087WTT6	0.538437	0.551256
A0A087WTT7	0.906741	0.86268
A0A087WTT8	0.334072	0.324188
A0A087WTT9	0.708659	0.724951
A0A087WTU1	0.646275	0.619552
A0A087WTU2	0.610108	0.556222
A0A087WTU3	0.915417	0.890377
A0A087WTU4	0.280455	0.282646
A0A087WTU5	0.24787	0.220499
A0A087WTU6	0.553211	0.563067
A0A087WTU7	0.234793	0.305276
A0A087WTU8	0.28635	0.287306
A0A087WTU9	0.18575	0.206525
A0A087WTV1	0.257281	0.278591
A0A087WTV2	0.145562	0.163515
A0A087WTV4	0.458156	0.432126
A0A087WTV5	0.138706	0.130744
A0A087WTV6	0.392912	0.355419
A0A087WTW0	0.276321	0.26358
A0A087WTW1	0.532132	0.371756
A0A087WTW2	0.092368	0.15303
A0A087WTW3	0.262496	0.269343
A0A087WTW4	0.169369	0.213161
A0A087WTW5	0.153528	0.183373
A0A087WTW8	0.475919	0.536994
A0A087WTW9	0.162145	0.179
A0A087WTX3	0.552863	0.456469
A0A087WTX6	0.684909	0.728644
A0A087WTX8	0.146118	0.13966
A0A087WTX9	0.530842	0.533633
A0A087WTY0	0.492572	0.480157
A0A087WTY1	0.12409	0.128099
A0A087WTY2	0.875527	0.850416
A0A087WTY3	0.460801	0.438417
A0A087WTY4	0.16921	0.237911
A0A087WTY5	0.803758	0.902848
A0A087WTY6	0.590335	0.607433
A0A087WTY7	0.401685	0.366364
A0A087WTY8	0.181357	0.221875
A0A087WTY9	0.100061	0.119148
A0A087WTZ3	0.855742	0.862515
A0A087WTZ4	0.476597	0.478185
A0A087WTZ5	0.111156	0.129031
A0A087WTZ7	0.713362	0.698348
A0A087WTZ8	0.257962	0.298349
A0A087WU01	0.99783	0.997519
A0A087WU02	0.321964	0.316462
A0A087WU03	0.0800083	0.126041
A0A087WU04	0.967857	0.969751
A0A087WU05	0.584493	0.573298
A0A087WU06	0.525658	0.473328
A0A087WU07	0.485786	0.438003
A0A087WU08	0.386297	0.349654
A0A087WU09	0.167323	0.197891
A0A087WU10	0.322242	0.311748
A0A087WU11	0.983987	0.978991
A0A087WU12	0.876381	0.870432
A0A087WU13	0.749341	0.723773
A0A087WU14	0.77338	0.743203
A0A087WU18	0.353116	0.342262
A0A087WU21	0.990176	0.992882
A0A087WU24	0.526319	0.451735
A0A087WU25	0.657592	0.65108
A0A087WU26	0.132406	0.164779
A0A087WU27	0.82009	0.742227
A0A087WU28	0.518897	0.505394
A0A087WU29	0.207552	0.254149
A0A087WU30	0.1684	0.211701
A0A087WU31	0.593571	0.550013
A0A087WU33	0.314236	0.265446
A0A087WU35	0.489479	0.494024
A0A087WU36	0.324936	0.311566
A0A087WU37	0.482985	0.55494
A0A087WU38	0.295988	0.300562
A0A087WU39	0.34613	0.36106
A0A087WU40	0.355274	0.286779
A0A087WU43	0.772332	0.743868
A0A087WU44	0.200963	0.188667
A0A087WU46	0.484463	0.334558
A0A087WU48	0.817245	0.819023
A0A087WU49	0.884975	0.872786
A0A087WU50	0.68222	0.689246
A0A087WU51	0.129366	0.152385
A0A087WU52	0.346566	0.352503
A0A087WU53	0.624438	0.634673
A0A087WU54	0.0714293	0.113678
A0A087WU55	0.476287	0.435487
A0A087WU57	0.447019	0.40167
A0A087WU58	0.490446	0.528598
A0A087WU59	0.0930804	0.0948975
A0A087WU62	0.185317	0.195699
A0A087WU63	0.779109	0.71744
A0A087WU64	0.371957	0.278109
A0A087WU65	0.381695	0.361669
A0A087WU66	0.335895	0.315142
A0A087WU67	0.828705	0.79905
A0A087WU68	0.493927	0.392873
A0A087WU70	0.849536	0.732295
A0A087WU71	0.532867	0.5
A0A087WU73	0.260653	0.28199
A0A087WU76	0.47212	0.375059
A0A087WU77	0.403941	0.445566
A0A087WU78	0.388653	0.295844
A0A087WU80	0.510446	0.5
A0A087WU81	0.58676	0.577102
A0A087WU82	0.326512	0.321772
A0A087WU83	0.861077	0.813084
A0A087WU84	0.720235	0.738981
A0A087WU85	0.949933	0.933162
A0A087WU87	0.780747	0.722349
A0A087WU88	0.526921	0.483381
A0A087WU89	0.331019	0.335816
A0A087WU90	0.657648	0.658951
A0A087WU93	0.282141	0.279532
A0A087WU95	0.629537	0.74252
A0A087WU96	0.0779088	0.171036
A0A087WU97	0.0816386	0.105603
A0A087WU98	0.379792	0.408305
A0A087WUA0	0.403975	0.360141
A0A087WUA1	0.117201	0.101751
A0A087WUA4	0.726397	0.836794
A0A087WUA6	0.416957	0.379327
A0A087WUA7	0.351676	0.37267
A0A087WUA8	0.271781	0.254464
A0A087WUB0	0.519942	0.486678
A0A087WUB1	0.522374	0.630809
A0A087WUB2	0.907491	0.928506
A0A087WUB7	0.60722	0.632624
A0A087WUB9	0.165332	0.196402
A0A087WUC0	0.11726	0.123788
A0A087WUC2	0.336376	0.281213
A0A087WUC4	0.668957	0.665088
A0A087WUC5	0.824943	0.831557
A0A087WUC6	0.307671	0.292768
A0A087WUC7	0.77797	0.823888
A0A087WUC8	0.446175	0.428324
A0A087WUC9	0.965286	0.960092
A0A087WUD0	0.766352	0.731133
A0A087WUD2	0.245372	0.236
A0A087WUD3	0.780361	0.750764
A0A087WUD4	0.442438	0.40727
A0A087WUD6	0.139247	0.190934
A0A087WUD7	0.604733	0.55273
A0A087WUD8	0.370194	0.327679
A0A087WUD9	0.934251	0.950543
A0A087WUE0	0.606541	0.5863
A0A087WUE3	0.528602	0.518232
A0A087WUE4	0.405906	0.346134
A0A087WUE5	0.773653	0.779022
A0A087WUE6	0.169253	0.196867
A0A087WUE7	0.70764	0.777063
A0A087WUE9	0.771116	0.591593
A0A087WUF1	0.142973	0.182975
A0A087WUF3	0.406815	0.346541
A0A087WUF5	0.116525	0.161607
A0A087WUF6	0.439712	0.387475
A0A087WUF8	0.603612	0.604924
A0A087WUF9	0.733083	0.790747
A0A087WUG0	0.685741	0.732873
A0A087WUG3	0.1367	0.129944
A0A087WUG5	0.126467	0.193877
A0A087WUG6	0.543882	0.557278
A0A087WUG7	0.8475	0.836875
A0A087WUG8	0.342272	0.384158
A0A087WUG9	0.821121	0.69858
A0A087WUH1	0.569742	0.557925
A0A087WUH3	0.789028	0.662101
A0A087WUH4	0.112639	0.135886
A0A087WUH5	0.561963	0.494688
A0A087WUH9	0.373986	0.344327
A0A087WUI2	0.0843425	0.102866
A0A087WUI4	0.882526	0.913463
A0A087WUI6	0.14954	0.194003
A0A087WUI7	0.413073	0.413125
A0A087WUI8	0.588072	0.57874
A0A087WUJ1	0.581614	0.5
A0A087WUJ2	0.0473601	0.0695034
A0A087WUJ3	0.294222	0.337265
A0A087WUJ4	0.329125	0.297182
A0A087WUJ5	0.680681	0.680847
A0A087WUJ7	0.767493	0.736722
A0A087WUJ8	0.637925	0.61702
A0A087WUJ9	0.872656	0.857277
A0A087WUK1	0.821744	0.801848
A0A087WUK2	0.161114	0.150107
A0A087WUK3	0.170508	0.231122
A0A087WUK4	0.390272	0.401021
A0A087WUK7	0.929277	0.927496
A0A087WUK8	0.766572	0.707258
A0A087WUL1	0.433323	0.462212
A0A087WUL2	0.518346	0.465349
A0A087WUL4	0.284966	0.260813
A0A087WUL6	0.209066	0.228257
A0A087WUL9	0.479346	0.51403
A0A087WUM0	0.183423	0.19271
A0A087WUM2	0.334107	0.352072
A0A087WUM3	0.6532	0.558893
A0A087WUM5	0.367985	0.32516
A0A087WUM7	0.603155	0.599291
A0A087WUM8	0.476391	0.509243
A0A087WUM9	0.794769	0.791547
A0A087WUN2	0.458182	0.54799
A0A087WUN3	0.664417	0.69978
A0A087WUN4	0.509586	0.59514
A0A087WUN5	0.315407	0.318242
A0A087WUN6	0.577048	0.45439
A0A087WUN7	0.422285	0.414446
A0A087WUN8	0.994062	0.996055
A0A087WUP0	0.254465	0.223269
A0A087WUP1	0.378507	0.446962
A0A087WUP2	0.0773073	0.0919828
A0A087WUP3	0.366718	0.359263
A0A087WUP6	0.0994488	0.117954
A0A087WUQ1	0.290076	0.282676
A0A087WUQ5	0.881389	0.914863
A0A087WUQ6	0.548058	0.475346
A0A087WUQ7	0.918121	0.908045
A0A087WUQ9	0.710094	0.756795
A0A087WUR2	0.0989092	0.129791
A0A087WUR4	0.875341	0.869302
A0A087WUR5	0.9938	0.996807
A0A087WUR6	0.294264	0.256117
A0A087WUR8	0.490981	0.5
A0A087WUS0	0.205998	0.197262
A0A087WUS1	0.301116	0.310873
A0A087WUS4	0.628112	0.566682
A0A087WUS5	0.213693	0.228596
A0A087WUS8	0.431767	0.470855
A0A087WUS9	0.452893	0.465271
A0A087WUT0	0.222201	0.233888
A0A087WUT5	0.588167	0.595856
A0A087WUT6	0.0410509	0.0567753
A0A087WUT8	0.771801	0.615757
A0A087WUU1	0.874419	0.871947
A0A087WUU2	0.867113	0.929723
A0A087WUU3	0.192175	0.165897
A0A087WUU4	0.678073	0.828119
A0A087WUU5	0.335161	0.390547
A0A087WUU7	0.270575	0.27941
A0A087WUU8	0.519129	0.5
A0A087WUV0	0.314788	0.33034
A0A087WUV1	0.049924	0.0785723
A0A087WUV3	0.755544	0.710494
A0A087WUV5	0.517131	0.454169
A0A087WUV6	0.334279	0.354624
A0A087WUV7	0.398081	0.369653
A0A087WUV8	0.243854	0.226873
A0A087WUV9	0.282782	0.289627
A0A087WUW0	0.36366	0.478374
A0A087WUW1	0.830841	0.841371
A0A087WUW2	0.128597	0.167633
A0A087WUW5	0.337727	0.326207
A0A087WUW6	0.121348	0.161549
A0A087WUW7	0.448077	0.413949
A0A087WUW9	0.46821	0.437659
A0A087WUX1	0.0558389	0.0640957
A0A087WUX2	0.534145	0.480837
A0A087WUX3	0.199968	0.259134
A0A087WUX4	0.246546	0.264105
A0A087WUX6	0.53018	0.5
A0A087WUX7	0.5	0.640274
A0A087WUX8	0.340393	0.31
A0A087WUX9	0.652392	0.533308
A0A087WUY2	0.256595	0.237437
A0A087WUY4	0.852476	0.885531
A0A087WUY5	0.181977	0.164282
A0A087WUY6	0.211862	0.211086
A0A087WUY7	0.422867	0.469981
A0A087WUY9	0.475719	0.524929
A0A087WUZ2	0.881834	0.872958
A0A087WUZ3	0.167609	0.179223
A0A087WUZ6	0.231104	0.253465
A0A087WUZ7	0.300067	0.294463
A0A087WV00	0.335838	0.334965
A0A087WV01	0.258846	0.243472
A0A087WV02	0.575473	0.579878
A0A087WV04	0.209665	0.24772
A0A087WV05	0.157458	0.146847
A0A087WV06	0.840082	0.782858
A0A087WV07	0.250146	0.266516
A0A087WV09	0.722014	0.798795
A0A087WV11	0.925662	0.921143
A0A087WV13	0.493902	0.613275
A0A087WV17	0.811156	0.783656
A0A087WV18	0.412038	0.376202
A0A087WV19	0.0840919	0.108395
A0A087WV20	0.192947	0.213806
A0A087WV21	0.480325	0.410558
A0A087WV22	0.316311	0.303698
A0A087WV24	0.33606	0.301572
A0A087WV25	0.200115	0.21026
A0A087WV26	0.227095	0.303744
A0A087WV29	0.380599	0.359629
A0A087WV30	0.0980959	0.122735
A0A087WV31	0.532488	0.575929
A0A087WV33	0.595414	0.62278
A0A087WV34	0.824729	0.786359
A0A087WV37	0.683518	0.667767
A0A087WV39	0.645194	0.641682
A0A087WV41	0.479224	0.482161
A0A087WV42	0.598729	0.820992
A0A087WV43	0.29444	0.375142
A0A087WV44	0.0990974	0.16473
A0A087WV45	0.634159	0.453583
A0A087WV46	0.736021	0.721994
A0A087WV48	0.51774	0.604149
A0A087WV49	0.868063	0.871096
A0A087WV50	0.566285	0.567256
A0A087WV51	0.550349	0.549941
A0A087WV53	0.135003	0.135417
A0A087WV54	0.782741	0.799946
A0A087WV55	0.907324	0.937606
A0A087WV56	0.411422	0.5
A0A087WV57	0.178022	0.192799
A0A087WV58	0.907182	0.866677
A0A087WV59	0.440387	0.456946
A0A087WV61	0.493991	0.404485
A0A087WV62	0.598804	0.597595
A0A087WV63	0.350844	0.363122
A0A087WV64	0.228042	0.257921
A0A087WV67	0.704448	0.813497
A0A087WV68	0.249671	0.293956
A0A087WV69	0.322912	0.320405
A0A087WV72	0.267218	0.269083
A0A087WV74	0.613523	0.523214
A0A087WV75	0.209583	0.214375
A0A087WV78	0.884997	0.858512
A0A087WV79	0.651668	0.662063
A0A087WV84	0.286651	0.354535
A0A087WV86	0.397117	0.515886
A0A087WV88	0.440987	0.402279
A0A087WV90	0.232201	0.302283
A0A087WV92	0.582904	0.619891
A0A087WV93	0.688909	0.718812
A0A087WV94	0.30132	0.335252
A0A087WV96	0.458337	0.482083
A0A087WV97	0.248893	0.245988
A0A087WV98	0.5	0.482822
A0A087WV99	0.18696	0.227687
A0A087WVA0	0.233343	0.282259
A0A087WVA1	0.853057	0.895574
A0A087WVA2	0.32478	0.323706
A0A087WVA3	0.226844	0.273429
A0A087WVA7	0.738006	0.722883
A0A087WVA8	0.209945	0.221568
A0A087WVB3	0.712268	0.738134
A0A087WVB5	0.282729	0.277131
A0A087WVB6	0.663918	0.730322
A0A087WVB7	0.184972	0.193901
A0A087WVB8	0.235097	0.300998
A0A087WVB9	0.363042	0.423157
A0A087WVC0	0.62345	0.510052
A0A087WVC1	0.194939	0.21094
A0A087WVC2	0.209832	0.233821
A0A087WVC3	0.195308	0.192295
A0A087WVC4	0.315274	0.289174
A0A087WVC5	0.582828	0.62135
A0A087WVC6	0.844626	0.778944
A0A087WVC7	0.365063	0.437293
A0A087WVC8	0.388406	0.395036
A0A087WVC9	0.653617	0.631215
A0A087WVD0	0.447495	0.445522
A0A087WVD1	0.67099	0.607794
A0A087WVD3	0.430253	0.382007
A0A087WVD4	0.391616	0.372116
A0A087WVD6	0.375656	0.348083
A0A087WVD7	0.433371	0.419722
A0A087WVD8	0.951688	0.955475
A0A087WVD9	0.672466	0.63026
A0A087WVE0	0.563123	0.66763
A0A087WVE1	0.324929	0.316383
A0A087WVE2	0.678149	0.652157
A0A087WVE3	0.159219	0.198598
A0A087WVE4	0.353448	0.358997
A0A087WVE5	0.348622	0.374042
A0A087WVE6	0.292749	0.259625
A0A087WVE8	0.53325	0.52736
A0A087WVE9	0.252891	0.273311
A0A087WVF0	0.966526	0.968624
A0A087WVF1	0.129654	0.153018
A0A087WVF4	0.0359811	0.062424
A0A087WVF5	0.443926	0.32507
A0A087WVF6	0.264391	0.225222
A0A087WVF7	0.218032	0.237178
A0A087WVF8	0.176302	0.211798
A0A087WVG0	0.129944	0.163225
A0A087WVG1	0.172263	0.193402
A0A087WVG4	0.733198	0.721594
A0A087WVG5	0.70627	0.76165
A0A087WVG6	0.790083	0.803599
A0A087WVG8	0.122136	0.161523
A0A087WVG9	0.994386	0.993167
A0A087WVH0	0.620486	0.702417
A0A087WVH1	0.179294	0.271026
A0A087WVH3	0.509655	0.474505
A0A087WVH4	0.359231	0.350741
A0A087WVH5	0.831037	0.875663
A0A087WVH6	0.9375	0.927891
A0A087WVH9	0.460429	0.432563
A0A087WVI0	0.398395	0.407263
A0A087WVI1	0.351277	0.314674
A0A087WVI2	0.901465	0.890462
A0A087WVI3	0.177956	0.219515
A0A087WVI4	0.966564	0.956822
A0A087WVI5	0.22673	0.238859
A0A087WVI6	0.603537	0.620315
A0A087WVI8	0.519562	0.534217
A0A087WVI9	0.938501	0.950554
A0A087WVJ0	0.576539	0.546989
A0A087WVJ7	0.862705	0.894475
A0A087WVK0	0.26022	0.251135
A0A087WVK1	0.731081	0.710904
A0A087WVK4	0.158034	0.144962
A0A087WVK5	0.900543	0.848764
A0A087WVK8	0.978473	0.98425
A0A087WVK9	0.055948	0.077882
A0A087WVL4	0.577571	0.583641
A0A087WVL7	0.152278	0.241518
A0A087WVL9	0.208087	0.214234
A0A087WVM1	0.874776	0.895369
A0A087WVM2	0.970561	0.969474
A0A087WVM4	0.273055	0.274012
A0A087WVM6	0.1716	0.196022
A0A087WVM7	0.52133	0.508905
A0A087WVM8	0.984931	0.986058
A0A087WVN0	0.888872	0.874433
A0A087WVN2	0.682259	0.655022
A0A087WVN3	0.583745	0.605654
A0A087WVN4	0.611165	0.581269
A0A087WVN5	0.15172	0.213762
A0A087WVN7	0.793136	0.80243
A0A087WVN8	0.348984	0.312426
A0A087WVP0	0.331208	0.358555
A0A087WVP1	0.786984	0.822932
A0A087WVP2	0.70288	0.713155
A0A087WVP4	0.250532	0.245563
A0A087WVP7	0.482023	0.443964
A0A087WVP9	0.527486	0.543897
A0A087WVQ0	0.955721	0.972849
A0A087WVQ2	0.209622	0.203385
A0A087WVQ4	0.589811	0.560695
A0A087WVQ6	0.32426	0.302886
A0A087WVQ9	0.182191	0.168062
A0A087WVR1	0.780193	0.783803
A0A087WVR2	0.898629	0.915208
A0A087WVR3	0.28106	0.269867
A0A087WVR4	0.208536	0.223363
A0A087WVR6	0.0897251	0.118456
A0A087WVR7	0.78255	0.695541
A0A087WVS2	0.199071	0.202801
A0A087WVS3	0.482114	0.475983
A0A087WVS4	0.848295	0.836589
A0A087WVS5	0.900307	0.896973
A0A087WVS7	0.417362	0.393958
A0A087WVS8	0.480427	0.421121
A0A087WVT0	0.865892	0.768383
A0A087WVT1	0.461321	0.463652
A0A087WVT2	0.240922	0.353985
A0A087WVT3	0.712379	0.654329
A0A087WVT5	0.959033	0.954169
A0A087WVT6	0.591266	0.571048
A0A087WVT8	0.955208	0.938771
A0A087WVT9	0.384825	0.412517
A0A087WVU0	0.458978	0.61633
A0A087WVU1	0.55706	0.389167
A0A087WVU3	0.247305	0.206673
A0A087WVU4	0.189166	0.231728
A0A087WVU6	0.588242	0.532443
A0A087WVU7	0.723373	0.720358
A0A087WVU8	0.671381	0.668001
A0A087WVV0	0.331224	0.440368
A0A087WVV1	0.459998	0.387303
A0A087WVV2	0.0892419	0.10455
A0A087WVV4	0.738293	0.786377
A0A087WVV5	0.888761	0.890986
A0A087WVV7	0.190356	0.175309
A0A087WVV8	0.0917915	0.117077
A0A087WVW3	0.405536	0.430123
A0A087WVW4	0.477483	0.473806
A0A087WVW5	0.606663	0.623569
A0A087WVW6	0.443406	0.437246
A0A087WVW7	0.0675324	0.0670553
A0A087WVW8	0.375003	0.357224
A0A087WVW9	0.434298	0.39897
A0A087WVX1	0.2547	0.358963
A0A087WVX3	0.668697	0.694057
A0A087WVX4	0.611951	0.625324
A0A087WVX5	0.250334	0.211647
A0A087WVX6	0.7836	0.797268
A0A087WVX8	0.411002	0.385317
A0A087WVY1	0.620915	0.612149
A0A087WVY2	0.21992	0.232951
A0A087WVY3	0.314329	0.31403
A0A087WVY5	0.173572	0.204368
A0A087WVY6	0.938573	0.923259
A0A087WVY8	0.968698	0.961611
A0A087WVZ0	0.577311	0.486459
A0A087WVZ1	0.472571	0.565089
A0A087WVZ2	0.696551	0.810396
A0A087WVZ3	0.547332	0.566563
A0A087WVZ4	0.588366	0.595541
A0A087WVZ5	0.506284	0.529365
A0A087WVZ6	0.192192	0.208314
A0A087WVZ7	0.554534	0.545773
A0A087WVZ8	0.239252	0.245652
A0A087WVZ9	0.142765	0.17336
A0A087WW00	0.540593	0.51252
A0A087WW05	0.112262	0.244974
A0A087WW06	0.357676	0.300462
A0A087WW07	0.721907	0.728711
A0A087WW08	0.431354	0.5
A0A087WW09	0.297349	0.341063
A0A087WW10	0.471322	0.470456
A0A087WW12	0.255304	0.255895
A0A087WW13	0.23961	0.241156
A0A087WW16	0.671867	0.612478
A0A087WW17	0.939193	0.920295
A0A087WW18	0.592523	0.621562
A0A087WW20	0.872963	0.799567
A0A087WW22	0.429122	0.413593
A0A087WW23	0.800163	0.763542
A0A087WW25	0.21523	0.402621
A0A087WW26	0.489489	0.484162
A0A087WW27	0.433549	0.434953
A0A087WW28	0.934767	0.953085
A0A087WW29	0.588614	0.479621
A0A087WW30	0.435082	0.414864
A0A087WW31	0.699176	0.585298
A0A087WW33	0.837685	0.803088
A0A087WW35	0.5	0.5
A0A087WW36	0.530729	0.558316
A0A087WW38	0.408187	0.459821
A0A087WW39	0.542048	0.517115
A0A087WW40	0.356318	0.316328
A0A087WW41	0.139212	0.130616
A0A087WW42	0.274604	0.276407
A0A087WW43	0.270041	0.240502
A0A087WW44	0.578273	0.589157
A0A087WW45	0.641912	0.671644
A0A087WW46	0.57402	0.625017
A0A087WW48	0.220395	0.195355
A0A087WW49	0.780608	0.789021
A0A087WW51	0.0487443	0.0648018
A0A087WW53	0.532638	0.533424
A0A087WW56	0.158192	0.169306
A0A087WW58	0.962921	0.946622
A0A087WW59	0.23064	0.295543
A0A087WW60	0.833477	0.861587
A0A087WW61	0.188871	0.235379
A0A087WW63	0.584442	0.468101
A0A087WW65	0.422384	0.364018
A0A087WW66	0.386594	0.39397
A0A087WW69	0.136063	0.147887
A0A087WW71	0.437362	0.456703
A0A087WW72	0.369131	0.442278
A0A087WW73	0.145483	0.154247
A0A087WW74	0.312731	0.320761
A0A087WW75	0.433174	0.405711
A0A087WW76	0.209374	0.225128
A0A087WW77	0.446392	0.418644
A0A087WW78	0.579911	0.577565
A0A087WW79	0.370325	0.393276
A0A087WW80	0.309194	0.402263
A0A087WW81	0.320671	0.300385
A0A087WW82	0.6073	0.612641
A0A087WW83	0.736782	0.722073
A0A087WW85	0.816211	0.837785
A0A087WW86	0.5	0.513384
A0A087WW88	0.0587452	0.0786211
A0A087WW90	0.242474	0.249863
A0A087WW91	0.293633	0.306401
A0A087WW92	0.321092	0.359012
A0A087WW93	0.133463	0.174702
A0A087WW94	0.361876	0.409988
A0A087WW96	0.260414	0.242914
A0A087WW97	0.275867	0.228526
A0A087WWA0	0.289716	0.27166
A0A087WWA1	0.64624	0.682807
A0A087WWA2	0.87695	0.686272
A0A087WWA3	0.237364	0.23816
A0A087WWA4	0.735604	0.848543
A0A087WWA5	0.799143	0.835022
A0A087WWA7	0.333715	0.303046
A0A087WWB0	0.809817	0.745603
A0A087WWB2	0.0769773	0.114925
A0A087WWB7	0.699784	0.719278
A0A087WWB8	0.709473	0.672021
A0A087WWB9	0.18423	0.189596
A0A087WWC0	0.778967	0.789735
A0A087WWC2	0.117916	0.130036
A0A087WWC4	0.406657	0.310813
A0A087WWC5	0.647924	0.69011
A0A087WWC6	0.48592	0.527855
A0A087WWC7	0.472345	0.632166
A0A087WWC8	0.0691446	0.0682875
A0A087WWD1	0.554751	0.545639
A0A087WWD4	0.208393	0.2138
A0A087WWD5	0.913651	0.912842
A0A087WWD6	0.524069	0.485099
A0A087WWD9	0.445198	0.445498
A0A087WWE0	0.441832	0.401905
A0A087WWE4	0.836299	0.730525
A0A087WWE6	0.231589	0.315143
A0A087WWE7	0.186686	0.185388
A0A087WWE9	0.43309	0.400485
A0A087WWF1	0.82266	0.663773
A0A087WWF2	0.566578	0.644192
A0A087WWF3	0.792448	0.753183
A0A087WWF4	0.0732766	0.0934072
A0A087WWF5	0.416296	0.353726
A0A087WWF6	0.559759	0.54077
A0A087WWF8	0.713024	0.649941
A0A087WWG0	0.0992375	0.13561
A0A087WWG1	0.351215	0.409
A0A087WWG3	0.262603	0.299436
A0A087WWG5	0.439722	0.5
A0A087WWG9	0.335242	0.304403
A0A087WWH0	0.327324	0.305814
A0A087WWH3	0.68521	0.573195
A0A087WWH4	0.10986	0.15218
A0A087WWH9	0.629609	0.614306
A0A087WWI0	0.5	0.461581
A0A087WWI1	0.731604	0.754832
A0A087WWI2	0.0886754	0.106165
A0A087WWI3	0.340794	0.371436
A0A087WWI4	0.157372	0.152505
A0A087WWI5	0.322972	0.346118
A0A087WWI6	0.520002	0.471593
A0A087WWI8	0.0583218	0.0656026
A0A087WWI9	0.160964	0.177478
A0A087WWJ0	0.108447	0.109238
A0A087WWJ1	0.259761	0.25396
A0A087WWJ2	0.135787	0.143482
A0A087WWJ3	0.999544	0.999824
A0A087WWJ5	0.191603	0.18227
A0A087WWJ6	0.247698	0.206857
A0A087WWJ8	0.519993	0.516674
A0A087WWJ9	0.44023	0.465506
A0A087WWK0	0.451157	0.436141
A0A087WWK1	0.431244	0.444316
A0A087WWK2	0.398576	0.381814
A0A087WWK3	0.5	0.547438
A0A087WWK4	0.159022	0.198103
A0A087WWK6	0.34264	0.304919
A0A087WWK8	0.218526	0.211709
A0A087WWL1	0.383328	0.38301
A0A087WWL2	0.590219	0.569372
A0A087WWL4	0.792287	0.676445
A0A087WWL8	0.845143	0.862471
A0A087WWM0	0.336208	0.330543
A0A087WWM1	0.889012	0.865278
A0A087WWM2	0.957372	0.95035
A0A087WWM3	0.82494	0.842266
A0A087WWM4	0.355207	0.33399
A0A087WWM5	0.289282	0.29985
A0A087WWM6	0.405243	0.534356
A0A087WWM7	0.438925	0.419959
A0A087WWN0	0.633639	0.62023
A0A087WWN1	0.72067	0.770833
A0A087WWN2	0.403339	0.376736
A0A087WWN3	0.590008	0.591242
A0A087WWN5	0.254329	0.208661
A0A087WWN7	0.0828347	0.102817
A0A087WWN8	0.229663	0.223909
A0A087WWN9	0.478914	0.48422
A0A087WWP1	0.454725	0.460537
A0A087WWP2	0.659602	0.69555
A0A087WWP4	0.230104	0.209891
A0A087WWP5	0.227458	0.150258
A0A087WWP6	0.452784	0.474582
A0A087WWP8	0.222205	0.224847
A0A087WWQ0	0.162407	0.199459
A0A087WWQ1	0.15107	0.189083
A0A087WWQ2	0.3256	0.340677
A0A087WWQ3	0.33374	0.350348
A0A087WWQ4	0.988468	0.994857
A0A087WWQ5	0.293911	0.313151
A0A087WWQ6	0.173348	0.19708
A0A087WWQ9	0.451087	0.561661
A0A087WWR0	0.922048	0.943019
A0A087WWR2	0.55251	0.458984
A0A087WWR3	0.743168	0.661503
A0A087WWR4	0.32278	0.302673
A0A087WWR5	0.634649	0.56863
A0A087WWR6	0.10674	0.126013
A0A087WWR8	0.31571	0.30811
A0A087WWR9	0.768046	0.760531
A0A087WWS1	0.335747	0.346593
A0A087WWS5	0.829894	0.813997
A0A087WWS6	0.516072	0.535355
A0A087WWS8	0.116584	0.133204
A0A087WWS9	0.922232	0.924561
A0A087WWT0	0.41257	0.370272
A0A087WWT1	0.5	0.436641
A0A087WWT2	0.683048	0.611145
A0A087WWT3	0.450037	0.437893
A0A087WWT4	0.841921	0.798729
A0A087WWT6	0.358621	0.454912
A0A087WWT7	0.945948	0.942735
A0A087WWT8	0.515238	0.468164
A0A087WWU0	0.0773051	0.142234
A0A087WWU1	0.367478	0.346967
A0A087WWU3	0.722875	0.696382
A0A087WWU4	0.251685	0.274551
A0A087WWU8	0.0628034	0.087019
A0A087WWU9	0.269071	0.260546
A0A087WWV0	0.867408	0.879348
A0A087WWV1	0.258374	0.22907
A0A087WWV2	0.782645	0.732119
A0A087WWV3	0.634283	0.691748
A0A087WWV5	0.392545	0.331924
A0A087WWV6	0.286485	0.321972
A0A087WWV7	0.861698	0.893281
A0A087WWV9	0.172563	0.163551
A0A087WWW0	0.105361	0.163699
A0A087WWW4	0.635811	0.641913
A0A087WWW5	0.793907	0.805844
A0A087WWW7	0.37297	0.3443
A0A087WWW8	0.564895	0.438313
A0A087WWW9	0.211719	0.223788
A0A087WWX0	0.160387	0.20712
A0A087WWX2	0.225371	0.198631
A0A087WWX5	0.520487	0.442156
A0A087WWX7	0.40056	0.364706
A0A087WWX9	0.697538	0.799501
A0A087WWY0	0.766769	0.684725
A0A087WWY1	0.129334	0.1453
A0A087WWY2	0.903171	0.913955
A0A087WWY3	0.308825	0.292289
A0A087WWY4	0.124155	0.120465
A0A087WWY5	0.653618	0.642094
A0A087WWY6	0.309127	0.261116
A0A087WWY8	0.185463	0.219297
A0A087WWY9	0.359292	0.351302
A0A087WWZ0	0.0934434	0.104265
A0A087WWZ1	0.305857	0.291734
A0A087WWZ2	0.705994	0.683498
A0A087WWZ4	0.677611	0.623707
A0A087WWZ6	0.252057	0.264717
A0A087WWZ7	0.427473	0.344314
A0A087WX00	0.542488	0.558059
A0A087WX01	0.692832	0.687301
A0A087WX02	0.317843	0.263543
A0A087WX03	0.812468	0.788324
A0A087WX07	0.389729	0.400864
A0A087WX09	0.334939	0.332661
A0A087WX10	0.71703	0.615649
A0A087WX11	0.30026	0.329307
A0A087WX12	0.16019	0.188065
A0A087WX13	0.620998	0.677442
A0A087WX14	0.0559498	0.0953338
A0A087WX15	0.31342	0.319081
A0A087WX16	0.750402	0.717248
A0A087WX17	0.768345	0.739954
A0A087WX19	0.186917	0.19014
A0A087WX20	0.175696	0.177902
A0A087WX21	0.999654	0.999876
A0A087WX22	0.306469	0.321232
A0A087WX23	0.278413	0.254414
A0A087WX24	0.461702	0.4339
A0A087WX29	0.307778	0.312434
A0A087WX31	0.853061	0.870498
A0A087WX34	0.117932	0.138607
A0A087WX35	0.321024	0.314973
A0A087WX39	0.369415	0.357724
A0A087WX41	0.35775	0.350265
A0A087WX43	0.522187	0.529893
A0A087WX44	0.377187	0.37001
A0A087WX45	0.182573	0.186203
A0A087WX46	0.878482	0.87783
A0A087WX48	0.776587	0.757992
A0A087WX50	0.207774	0.193443
A0A087WX51	0.207647	0.216705
A0A087WX54	0.506808	0.440859
A0A087WX55	0.0700007	0.102083
A0A087WX56	0.0849791	0.138504
A0A087WX58	0.114109	0.16698
A0A087WX59	0.393684	0.361447
A0A087WX60	0.307199	0.332034
A0A087WX61	0.570932	0.655309
A0A087WX62	0.355955	0.343118
A0A087WX66	0.979112	0.974065
A0A087WX67	0.246222	0.2946
A0A087WX69	0.325825	0.355194
A0A087WX70	0.223676	0.214261
A0A087WX71	0.0521089	0.0720191
A0A087WX72	0.416789	0.470886
A0A087WX73	0.155744	0.189554
A0A087WX74	0.247349	0.258297
A0A087WX76	0.687097	0.670759
A0A087WX77	0.205768	0.211317
A0A087WX80	0.706901	0.569664
A0A087WX83	0.193418	0.227454
A0A087WX84	0.100234	0.158021
A0A087WX86	0.988386	0.990804
A0A087WX87	0.643001	0.584326
A0A087WX88	0.696692	0.577036
A0A087WX89	0.228108	0.289325
A0A087WX91	0.683163	0.618449
A0A087WX92	0.695965	0.689721
A0A087WX93	0.201942	0.201741
A0A087WX94	0.482483	0.423556
A0A087WX95	0.485219	0.476818
A0A087WX97	0.270767	0.28748
A0A087WX98	0.816841	0.702649
A0A087WX99	0.239119	0.215743
A0A087WXA3	0.256267	0.288849
A0A087WXA5	0.709354	0.611647
A0A087WXA6	0.0882289	0.134049
A0A087WXA8	0.446978	0.471485
A0A087WXA9	0.795721	0.808875
A0A087WXB0	0.624967	0.583247
A0A087WXB1	0.910584	0.906019
A0A087WXB2	0.970603	0.962003
A0A087WXB3	0.427982	0.398111
A0A087WXB4	0.229462	0.295791
A0A087WXB6	0.875872	0.872213
A0A087WXB8	0.625405	0.556405
A0A087WXB9	0.127272	0.207216
A0A087WXC0	0.427445	0.482686
A0A087WXC2	0.84079	0.856221
A0A087WXC4	0.407557	0.380523
A0A087WXC5	0.336559	0.304966
A0A087WXC6	0.343813	0.31053
A0A087WXC7	0.156823	0.213663
A0A087WXC8	0.403659	0.461988
A0A087WXC9	0.770077	0.780194
A0A087WXD0	0.551056	0.464189
A0A087WXD1	0.871015	0.928667
A0A087WXD2	0.202323	0.220266
A0A087WXD4	0.545283	0.527755
A0A087WXD6	0.70016	0.712402
A0A087WXD7	0.394955	0.318259
A0A087WXD8	0.0945065	0.093477
A0A087WXD9	0.27716	0.283468
A0A087WXE0	0.728157	0.662474
A0A087WXE1	0.479526	0.489374
A0A087WXE2	0.254315	0.205835
A0A087WXE3	0.597765	0.570716
A0A087WXE5	0.646252	0.635891
A0A087WXE9	0.601846	0.591362
A0A087WXF1	0.124613	0.131134
A0A087WXF4	0.289595	0.336382
A0A087WXF5	0.413473	0.407571
A0A087WXF6	0.5	0.642754
A0A087WXF7	0.118026	0.147314
A0A087WXF8	0.109789	0.127636
A0A087WXG3	0.355223	0.250365
A0A087WXG4	0.373528	0.342015
A0A087WXG5	0.970526	0.972096
A0A087WXG6	0.818315	0.81509
A0A087WXG7	0.54082	0.536712
A0A087WXH0	0.371523	0.478336
A0A087WXH1	0.915431	0.906354
A0A087WXH2	0.788487	0.828088
A0A087WXH3	0.77008	0.73463
A0A087WXH4	0.603508	0.5
A0A087WXH5	0.867923	0.854434
A0A087WXH7	0.330011	0.26918
A0A087WXI0	0.215643	0.234848
A0A087WXI2	0.873906	0.863345
A0A087WXI3	0.131206	0.136297
A0A087WXI4	0.838154	0.857318
A0A087WXI5	0.899997	0.937095
A0A087WXI6	0.424111	0.40684
A0A087WXI7	0.927474	0.938607
A0A087WXI8	0.38315	0.379271
A0A087WXI9	0.193093	0.294223
A0A087WXJ0	0.72165	0.730081
A0A087WXJ2	0.717215	0.677581
A0A087WXJ5	0.768479	0.746575
A0A087WXJ6	0.722488	0.60753
A0A087WXK0	0.955872	0.964529
A0A087WXK1	0.467524	0.462547
A0A087WXK2	0.260359	0.24024
A0A087WXK3	0.208786	0.21999
A0A087WXK4	0.78214	0.887674
A0A087WXK5	0.536398	0.5
A0A087WXK8	0.363885	0.337812
A0A087WXL0	0.914931	0.91707
A0A087WXL1	0.880056	0.859218
A0A087WXL2	0.61301	0.597923
A0A087WXL3	0.318519	0.336986
A0A087WXL5	0.393933	0.395974
A0A087WXL6	0.354328	0.344334
A0A087WXL9	0.852574	0.754915
A0A087WXM3	0.624457	0.626323
A0A087WXM4	0.157967	0.190399
A0A087WXM6	0.210547	0.210045
A0A087WXM7	0.562484	0.603556
A0A087WXM8	0.870015	0.844675
A0A087WXN0	0.447544	0.445248
A0A087WXN3	0.532994	0.587182
A0A087WXN4	0.322994	0.338692
A0A087WXN5	0.997794	0.998982
A0A087WXN8	0.669075	0.598486
A0A087WXN9	0.27291	0.25129
A0A087WXP0	0.702017	0.715699
A0A087WXP2	0.277882	0.313371
A0A087WXP3	0.691221	0.695059
A0A087WXP8	0.576454	0.577718
A0A087WXP9	0.390684	0.393468
A0A087WXQ2	0.417343	0.358105
A0A087WXQ3	0.771098	0.796576
A0A087WXQ4	0.814375	0.753286
A0A087WXQ5	0.183059	0.227239
A0A087WXQ6	0.790005	0.810198
A0A087WXQ7	0.473391	0.441163
A0A087WXQ8	0.351015	0.294478
A0A087WXQ9	0.999641	0.999864
A0A087WXR0	0.305808	0.264946
A0A087WXR1	0.465545	0.469215
A0A087WXR3	0.567223	0.567224
A0A087WXR4	0.474519	0.410065
A0A087WXR5	0.33211	0.399362
A0A087WXR6	0.387503	0.424116
A0A087WXR7	0.284483	0.281156
A0A087WXR8	0.96645	0.958277
A0A087WXR9	0.870929	0.854338
A0A087WXS0	0.0775233	0.0934784
A0A087WXS2	0.311959	0.319285
A0A087WXS3	0.106718	0.121572
A0A087WXS6	0.557802	0.692566
A0A087WXS7	0.288775	0.318047
A0A087WXS8	0.859254	0.832343
A0A087WXT0	0.408473	0.380773
A0A087WXT1	0.392396	0.443012
A0A087WXT3	0.567399	0.573088
A0A087WXT7	0.578704	0.568845
A0A087WXT8	0.570553	0.548953
A0A087WXU0	0.295441	0.300961
A0A087WXU1	0.524197	0.514909
A0A087WXU2	0.173342	0.157654
A0A087WXU3	0.346179	0.552462
A0A087WXU5	0.200434	0.240741
A0A087WXU7	0.804471	0.821739
A0A087WXU8	0.242331	0.253781
A0A087WXU9	0.408676	0.41128
A0A087WXV2	0.234368	0.232481
A0A087WXV3	0.256277	0.307003
A0A087WXV4	0.54673	0.434587
A0A087WXV5	0.515907	0.441569
A0A087WXV6	0.190379	0.16139
A0A087WXV9	0.685884	0.713482
A0A087WXW3	0.57029	0.534798
A0A087WXW6	0.339993	0.314635
A0A087WXW9	0.685	0.650099
A0A087WXX1	0.17169	0.247727
A0A087WXX2	0.318102	0.299664
A0A087WXX3	0.641224	0.626572
A0A087WXX5	0.966654	0.960948
A0A087WXX7	0.759959	0.715308
A0A087WXX8	0.343385	0.342175
A0A087WXX9	0.33979	0.418947
A0A087WXY1	0.287169	0.282509
A0A087WXY2	0.424498	0.556959
A0A087WXY3	0.666628	0.698923
A0A087WXY4	0.256568	0.307412
A0A087WXY6	0.91818	0.925973
A0A087WXY7	0.651379	0.628799
A0A087WXZ1	0.408796	0.409678
A0A087WXZ2	0.745064	0.738586
A0A087WXZ4	0.338007	0.350733
A0A087WXZ5	0.284806	0.298117
A0A087WXZ6	0.632809	0.640221
A0A087WXZ7	0.704345	0.695072
A0A087WY00	0.202936	0.210924
A0A087WY01	0.978668	0.965288
A0A087WY02	0.934595	0.927934
A0A087WY03	0.676757	0.670977
A0A087WY05	0.835493	0.793283
A0A087WY08	0.930729	0.955302
A0A087WY09	0.181025	0.183745
A0A087WY10	0.440316	0.406407
A0A087WY11	0.696959	0.779111
A0A087WY14	0.809605	0.874416
A0A087WY21	0.256032	0.236603
A0A087WY22	0.362779	0.34614
A0A087WY24	0.134308	0.175456
A0A087WY26	0.139924	0.174971
A0A087WY27	0.762686	0.719788
A0A087WY28	0.221944	0.273951
A0A087WY29	0.112077	0.109482
A0A087WY31	0.287453	0.278962
A0A087WY32	0.44873	0.450229
A0A087WY34	0.5	0.461014
A0A087WY35	0.938844	0.943018
A0A087WY36	0.159466	0.191814
A0A087WY37	0.269315	0.282001
A0A087WY38	0.608736	0.625682
A0A087WY39	0.607468	0.636655
A0A087WY40	0.418962	0.430448
A0A087WY42	0.236311	0.277845
A0A087WY45	0.900343	0.880296
A0A087WY48	0.578969	0.568423
A0A087WY49	0.464693	0.42475
A0A087WY50	0.392502	0.512993
A0A087WY54	0.731615	0.746772
A0A087WY55	0.251261	0.189463
A0A087WY56	0.352235	0.349738
A0A087WY57	0.563493	0.468096
A0A087WY58	0.303953	0.298015
A0A087WY59	0.316117	0.355142
A0A087WY60	0.0909126	0.118437
A0A087WY61	0.135651	0.160392
A0A087WY62	0.31175	0.344656
A0A087WY63	0.603285	0.577913
A0A087WY64	0.914758	0.889503
A0A087WY65	0.976242	0.981855
A0A087WY66	0.431793	0.42917
A0A087WY67	0.47999	0.579481
A0A087WY68	0.744274	0.577369
A0A087WY70	0.195604	0.262116
A0A087WY71	0.266334	0.301999
A0A087WY72	0.290608	0.295424
A0A087WY73	0.322374	0.419066
A0A087WY74	0.165214	0.150487
A0A087WY75	0.593136	0.58
A0A087WY76	0.697481	0.708477
A0A087WY77	0.91348	0.895103
A0A087WY80	0.225629	0.232272
A0A087WY81	0.5	0.479622
A0A087WY82	0.583448	0.564941
A0A087WY83	0.224126	0.205098
A0A087WY84	0.48267	0.5
A0A087WY85	0.441095	0.431065
A0A087WY87	0.434692	0.402985
A0A087WY89	0.999648	0.99986
A0A087WY90	0.136795	0.15774
A0A087WY91	0.455401	0.548271
A0A087WY93	0.310288	0.329617
A0A087WY94	0.693194	0.656462
A0A087WY96	0.965162	0.967327
A0A087WY98	0.3372	0.36352
A0A087WY99	0.370186	0.369559
A0A087WYA0	0.973723	0.980186
A0A087WYA1	0.37181	0.334535
A0A087WYA2	0.841066	0.827297
A0A087WYA8	0.4178	0.38442
A0A087WYA9	0.113015	0.138922
A0A087WYB0	0.758583	0.791046
A0A087WYB2	0.882861	0.810988
A0A087WYB3	0.19951	0.208391
A0A087WYB4	0.138644	0.120098
A0A087WYB5	0.372539	0.313623
A0A087WYB6	0.867269	0.884412
A0A087WYB9	0.787285	0.757116
A0A087WYC0	0.153441	0.226234
A0A087WYC1	0.160964	0.160184
A0A087WYC2	0.421241	0.365161
A0A087WYC6	0.360292	0.3593
A0A087WYC8	0.102868	0.100357
A0A087WYD0	0.614056	0.542233
A0A087WYD1	0.270028	0.26353
A0A087WYD2	0.331443	0.325771
A0A087WYD4	0.465095	0.483395
A0A087WYD5	0.617687	0.653299
A0A087WYD6	0.81268	0.813304
A0A087WYD7	0.966984	0.979216
A0A087WYD9	0.439396	0.405238
A0A087WYE0	0.944995	0.943311
A0A087WYE2	0.414446	0.357821
A0A087WYE4	0.151023	0.180535
A0A087WYE6	0.88605	0.839318
A0A087WYE7	0.288628	0.318707
A0A087WYE8	0.593714	0.577527
A0A087WYF0	0.130158	0.176284
A0A087WYF1	0.707532	0.570216
A0A087WYF2	0.625431	0.601857
A0A087WYF3	0.824541	0.847061
A0A087WYF4	0.40196	0.427825
A0A087WYF5	0.802765	0.949663
A0A087WYF6	0.0738378	0.0879149
A0A087WYF7	0.278514	0.270237
A0A087WYF8	0.357901	0.338133
A0A087WYF9	0.657673	0.680701
A0A087WYG1	0.920166	0.921835
A0A087WYG2	0.20357	0.207412
A0A087WYG4	0.588647	0.589318
A0A087WYG6	0.977209	0.971183
A0A087WYH0	0.0674785	0.0759252
A0A087WYH1	0.871438	0.833072
A0A087WYH2	0.772797	0.779847
A0A087WYH3	0.637609	0.622734
A0A087WYH5	0.0611374	0.0708298
A0A087WYH6	0.493132	0.508259
A0A087WYH7	0.834906	0.814706
A0A087WYH8	0.541463	0.574649
A0A087WYH9	0.464699	0.455125
A0A087WYI0	0.40312	0.386399
A0A087WYI2	0.453984	0.431052
A0A087WYI3	0.922463	0.917022
A0A087WYI5	0.137449	0.172748
A0A087WYI6	0.795462	0.726891
A0A087WYI8	0.0538265	0.0754025
A0A087WYI9	0.0652677	0.112625
A0A087WYJ0	0.421842	0.436436
A0A087WYJ3	0.648647	0.628868
A0A087WYJ5	0.228025	0.255332
A0A087WYJ6	0.352383	0.332467
A0A087WYJ7	0.220838	0.208917
A0A087WYK0	0.560139	0.565348
A0A087WYK1	0.664536	0.619563
A0A087WYK2	0.206126	0.234669
A0A087WYK3	0.46779	0.434873
A0A087WYK5	0.53847	0.523243
A0A087WYK6	0.379672	0.457407
A0A087WYK7	0.84402	0.87686
A0A087WYK9	0.78388	0.732105
A0A087WYL1	0.411292	0.360639
A0A087WYL2	0.395268	0.458909
A0A087WYL3	0.259149	0.271992
A0A087WYL5	0.724316	0.887447
A0A087WYL6	0.174397	0.167137
A0A087WYL7	0.158941	0.185197
A0A087WYL8	0.934704	0.938798
A0A087WYM1	0.441686	0.439061
A0A087WYM2	0.171789	0.168797
A0A087WYM3	0.385918	0.373664
A0A087WYM5	0.142912	0.172343
A0A087WYM6	0.476749	0.484704
A0A087WYN0	0.918889	0.940153
A0A087WYN1	0.169345	0.192028
A0A087WYN2	0.413529	0.488099
A0A087WYN3	0.181085	0.231552
A0A087WYN6	0.257304	0.248404
A0A087WYN8	0.726707	0.725845
A0A087WYN9	0.526489	0.382575
A0A087WYP0	0.417086	0.415866
A0A087WYP2	0.171142	0.152401
A0A087WYP4	0.880658	0.875571
A0A087WYP7	0.72109	0.706269
A0A087WYP8	0.297268	0.342984
A0A087WYP9	0.177383	0.210243
A0A087WYQ2	0.0923166	0.12254
A0A087WYQ3	0.418146	0.432956
A0A087WYQ4	0.49062	0.489483
A0A087WYQ7	0.197306	0.188896
A0A087WYQ8	0.661592	0.611339
A0A087WYQ9	0.137661	0.172863
A0A087WYR0	0.154925	0.154292
A0A087WYR2	0.359313	0.310289
A0A087WYR3	0.306286	0.304649
A0A087WYR5	0.392986	0.431036
A0A087WYR8	0.374472	0.353639
A0A087WYS0	0.28819	0.27383
A0A087WYS1	0.305488	0.306275
A0A087WYS2	0.205789	0.348363
A0A087WYS3	0.186694	0.201606
A0A087WYS4	0.807082	0.844349
A0A087WYS5	0.28336	0.283173
A0A087WYS6	0.117686	0.12155
A0A087WYS7	0.131433	0.208251
A0A087WYS8	0.321537	0.410332
A0A087WYS9	0.42186	0.411679
A0A087WYT0	0.67822	0.870618
A0A087WYT1	0.787233	0.770095
A0A087WYT3	0.191756	0.239477
A0A087WYT4	0.240557	0.278162
A0A087WYT5	0.207749	0.210386
A0A087WYT6	0.571557	0.541426
A0A087WYT7	0.630297	0.587353
A0A087WYT8	0.510103	0.480004
A0A087WYU0	0.0986236	0.162045
A0A087WYU2	0.559682	0.51781
A0A087WYU3	0.425903	0.392968
A0A087WYU4	0.926581	0.902882
A0A087WYU6	0.314246	0.348915
A0A087WYU8	0.300033	0.316873
A0A087WYV2	0.152659	0.175087
A0A087WYV3	0.08444	0.113338
A0A087WYV4	0.5	0.490185
A0A087WYV5	0.866773	0.793344
A0A087WYV6	0.753936	0.621929
A0A087WYV7	0.449308	0.408117
A0A087WYV8	0.897234	0.900197
A0A087WYV9	0.169796	0.172761
A0A087WYW0	0.386711	0.441179
A0A087WYW1	0.433617	0.401542
A0A087WYW2	0.441005	0.464879
A0A087WYW3	0.152361	0.194456
A0A087WYW5	0.22891	0.234016
A0A087WYW6	0.0981931	0.120046
A0A087WYW7	0.472745	0.5
A0A087WYW9	0.664208	0.656975
A0A087WYX0	0.73668	0.700474
A0A087WYX1	0.605552	0.633489
A0A087WYX3	0.895649	0.923639
A0A087WYX6	0.340945	0.328805
A0A087WYX7	0.425748	0.353675
A0A087WYX8	0.420333	0.301084
A0A087WYX9	0.620309	0.717558
A0A087WYY0	0.250084	0.272798
A0A087WYY3	0.434887	0.4467
A0A087WYY5	0.619402	0.610165
A0A087WYY7	0.212965	0.354482
A0A087WYY8	0.287698	0.28905
A0A087WYY9	0.128697	0.137646
A0A087WYZ1	0.189926	0.189826
A0A087WYZ4	0.807838	0.766366
A0A087WYZ5	0.862517	0.851003
A0A087WYZ7	0.870421	0.848158
A0A087WYZ8	0.989835	0.992342
A0A087WYZ9	0.359656	0.385484
A0A087WZ02	0.140212	0.131659
A0A087WZ03	0.823849	0.710315
A0A087WZ06	0.0956388	0.120556
A0A087WZ07	0.619271	0.581267
A0A087WZ09	0.591698	0.49044
A0A087WZ11	0.24074	0.254667
A0A087WZ12	0.270787	0.34402
A0A087WZ13	0.609226	0.558356
A0A087WZ14	0.473408	0.428363
A0A087WZ15	0.144144	0.160216
A0A087WZ16	0.196832	0.201528
A0A087WZ19	0.566643	0.575859
A0A087WZ21	0.902478	0.84206
A0A087WZ24	0.56611	0.505238
A0A087WZ26	0.327322	0.289644
A0A087WZ28	0.850633	0.836855
A0A087WZ30	0.425029	0.415119
A0A087WZ31	0.519367	0.448643
A0A087WZ32	0.317476	0.333006
A0A087WZ33	0.184839	0.179608
A0A087WZ34	0.190432	0.195412
A0A087WZ35	0.475244	0.527173
A0A087WZ36	0.196375	0.235299
A0A087WZ37	0.314495	0.311556
A0A087WZ38	0.263853	0.287837
A0A087WZ39	0.793328	0.737395
A0A087WZ40	0.0909085	0.102859
A0A087WZ41	0.235192	0.241851
A0A087WZ43	0.617888	0.518737
A0A087WZ46	0.638905	0.817978
A0A087WZ47	0.333004	0.364091
A0A087WZ48	0.282202	0.298632
A0A087WZ50	0.699823	0.651185
A0A087WZ51	0.185976	0.192664
A0A087WZ54	0.778672	0.909201
A0A087WZ56	0.288944	0.277203
A0A087WZ58	0.261069	0.317254
A0A087WZ59	0.294917	0.294966
A0A087WZ61	0.252327	0.344774
A0A087WZ62	0.79848	0.869943
A0A087WZ63	0.55905	0.525149
A0A087WZ65	0.16117	0.193538
A0A087WZ66	0.688729	0.542257
A0A087WZ68	0.556508	0.546927
A0A087WZ70	0.326447	0.325184
A0A087WZ72	0.818955	0.779281
A0A087WZ73	0.587487	0.618379
A0A087WZ78	0.573425	0.572988
A0A087WZ80	0.857773	0.813502
A0A087WZ82	0.67956	0.596117
A0A087WZ84	0.340505	0.382265
A0A087WZ85	0.236031	0.229285
A0A087WZ88	0.374133	0.363606
A0A087WZ89	0.237935	0.288558
A0A087WZ93	0.75718	0.648306
A0A087WZ94	0.970099	0.975075
A0A087WZ97	0.619293	0.616203
A0A087WZ99	0.372232	0.540498
A0A087WZA0	0.917363	0.90306
A0A087WZA1	0.206893	0.29151
A0A087WZA4	0.365078	0.340456
A0A087WZA6	0.161809	0.151513
A0A087WZA7	0.377469	0.351974
A0A087WZA9	0.60602	0.606085
A0A087WZB2	0.278396	0.291949
A0A087WZB4	0.601255	0.483027
A0A087WZB5	0.319269	0.349039
A0A087WZB6	0.153956	0.194008
A0A087WZB7	0.483834	0.490712
A0A087WZC1	0.527153	0.613851
A0A087WZC2	0.347591	0.359152
A0A087WZC3	0.137577	0.180994
A0A087WZC4	0.418611	0.426121
A0A087WZC6	0.543643	0.440378
A0A087WZC9	0.280994	0.343404
A0A087WZD0	0.247709	0.281677
A0A087WZD3	0.845535	0.7739
A0A087WZD4	0.482539	0.484136
A0A087WZD6	0.999037	0.99964
A0A087WZD8	0.634082	0.523527
A0A087WZD9	0.12869	0.141987
A0A087WZE0	0.582574	0.5
A0A087WZE1	0.175139	0.216
A0A087WZE3	0.662572	0.636556
A0A087WZE5	0.235485	0.16503
A0A087WZE6	0.406047	0.394401
A0A087WZE7	0.933656	0.907688
A0A087WZE8	0.247879	0.260563
A0A087WZE9	0.0731559	0.0941478
A0A087WZF0	0.383553	0.373631
A0A087WZF1	0.522565	0.48377
A0A087WZF2	0.374271	0.341677
A0A087WZF3	0.768239	0.752202
A0A087WZF4	0.955988	0.951005
A0A087WZF5	0.192562	0.18799
A0A087WZF6	0.221988	0.325227
A0A087WZF8	0.732131	0.678113
A0A087WZF9	0.995426	0.994588
A0A087WZG0	0.646785	0.606802
A0A087WZG2	0.854535	0.882536
A0A087WZG4	0.353334	0.284581
A0A087WZG5	0.857055	0.824487
A0A087WZG6	0.1708	0.169981
A0A087WZG8	0.690031	0.682112
A0A087WZG9	0.178324	0.163461
A0A087WZH1	0.888395	0.886172
A0A087WZH4	0.178871	0.181514
A0A087WZH6	0.733728	0.732686
A0A087WZI0	0.542004	0.611823
A0A087WZI2	0.688449	0.616521
A0A087WZI3	0.857651	0.828621
A0A087WZI4	0.960087	0.947317
A0A087WZI5	0.149994	0.131485
A0A087WZI7	0.65857	0.644435
A0A087WZI8	0.960508	0.956341
A0A087WZJ0	0.298603	0.30713
A0A087WZJ1	0.399386	0.443935
A0A087WZJ2	0.188823	0.231376
A0A087WZJ5	0.533038	0.627892
A0A087WZJ6	0.255131	0.237821
A0A087WZJ7	0.551838	0.555222
A0A087WZJ8	0.725062	0.757754
A0A087WZJ9	0.899593	0.886997
A0A087WZK0	0.31914	0.281974
A0A087WZK3	0.240209	0.273154
A0A087WZK4	0.50905	0.46626
A0A087WZK6	0.665557	0.644178
A0A087WZK8	0.953988	0.964554
A0A087WZK9	0.290624	0.361412
A0A087WZL0	0.152024	0.161124
A0A087WZL1	0.9625	0.947667
A0A087WZL3	0.606728	0.573948
A0A087WZL4	0.840956	0.832106
A0A087WZL5	0.692716	0.740884
A0A087WZL6	0.115059	0.119456
A0A087WZL7	0.714646	0.734477
A0A087WZL8	0.889332	0.896053
A0A087WZL9	0.252773	0.245067
A0A087WZM1	0.158105	0.225152
A0A087WZM2	0.599532	0.625283
A0A087WZM5	0.734601	0.684998
A0A087WZM6	0.343297	0.404023
A0A087WZM7	0.679689	0.668894
A0A087WZM8	0.789843	0.767655
A0A087WZN0	0.823213	0.855574
A0A087WZN1	0.2744	0.2266
A0A087WZN3	0.357939	0.31986
A0A087WZN4	0.215129	0.192692
A0A087WZN6	0.0964811	0.151028
A0A087WZN9	0.177225	0.172802
A0A087WZP0	0.0802449	0.101054
A0A087WZP1	0.0989689	0.139753
A0A087WZP2	0.346768	0.331282
A0A087WZP4	0.832708	0.854745
A0A087WZP5	0.5	0.5
A0A087WZP6	0.85938	0.89012
A0A087WZP9	0.712142	0.715999
A0A087WZQ1	0.44668	0.555142
A0A087WZQ2	0.540951	0.554374
A0A087WZQ3	0.325906	0.308063
A0A087WZQ4	0.597561	0.618945
A0A087WZQ5	0.476972	0.471291
A0A087WZQ6	0.286559	0.280986
A0A087WZQ7	0.167922	0.12211
A0A087WZQ8	0.757129	0.632673
A0A087WZQ9	0.570089	0.518089
A0A087WZR0	0.746051	0.578597
A0A087WZR1	0.66695	0.633151
A0A087WZR3	0.234079	0.286452
A0A087WZR4	0.626501	0.612915
A0A087WZR9	0.33786	0.334505
A0A087WZS0	0.977469	0.971329
A0A087WZS1	0.75787	0.751818
A0A087WZS3	0.428896	0.392627
A0A087WZS4	0.292973	0.267279
A0A087WZS6	0.353721	0.443664
A0A087WZS7	0.197228	0.217062
A0A087WZS8	0.144186	0.180572
A0A087WZT0	0.383786	0.377997
A0A087WZT2	0.973628	0.978547
A0A087WZT3	0.413798	0.378551
A0A087WZT4	0.895166	0.90244
A0A087WZT7	0.120971	0.13799
A0A087WZT8	0.420548	0.432139
A0A087WZT9	0.3557	0.326819
A0A087WZU1	0.424248	0.411295
A0A087WZU2	0.302493	0.292764
A0A087WZU3	0.0963437	0.131477
A0A087WZU4	0.415768	0.427636
A0A087WZU5	0.66582	0.568056
A0A087WZU7	0.935013	0.950403
A0A087WZU8	0.307015	0.298134
A0A087WZV0	0.239146	0.229109
A0A087WZV3	0.378659	0.471102
A0A087WZV5	0.6825	0.638634
A0A087WZV9	0.237067	0.244167
A0A087WZW0	0.647763	0.631668
A0A087WZW1	0.850507	0.842785
A0A087WZW2	0.308826	0.290895
A0A087WZW3	0.178447	0.173924
A0A087WZX0	0.437472	0.473176
A0A087WZX2	0.19356	0.269802
A0A087WZX3	0.0917964	0.134474
A0A087WZX4	0.474705	0.490338
A0A087WZX6	0.429385	0.368945
A0A087WZX7	0.528871	0.537018
A0A087WZX8	0.22117	0.189633
A0A087WZX9	0.88966	0.917714
A0A087WZY0	0.736462	0.768215
A0A087WZY1	0.600826	0.742347
A0A087WZY2	0.460937	0.534295
A0A087WZY3	0.188358	0.209964
A0A087WZY5	0.888129	0.932262
A0A087WZY6	0.291778	0.282165
A0A087WZY8	0.864315	0.793857
A0A087WZZ1	0.317953	0.361471
A0A087WZZ2	0.136648	0.119163
A0A087WZZ3	0.068786	0.104456
A0A087WZZ4	0.739125	0.708628
A0A087WZZ6	0.925738	0.923376
A0A087WZZ7	0.581712	0.569289
A0A087WZZ9	0.329961	0.348243
A0A087X000	0.589683	0.589306
A0A087X002	0.977188	0.974546
A0A087X003	0.945751	0.937977
A0A087X004	0.442655	0.358998
A0A087X006	0.693642	0.60567
A0A087X009	0.574744	0.562846
A0A087X011	0.158467	0.133186
A0A087X014	0.306452	0.306246
A0A087X015	0.982289	0.988576
A0A087X016	0.702117	0.733929
A0A087X017	0.580514	0.527082
A0A087X018	0.860059	0.801803
A0A087X020	0.107259	0.1516
A0A087X021	0.379145	0.358643
A0A087X023	0.276644	0.279804
A0A087X025	0.621965	0.659092
A0A087X026	0.706257	0.67254
A0A087X027	0.0497739	0.0732366
A0A087X028	0.298724	0.282897
A0A087X030	0.114927	0.136084
A0A087X032	0.172606	0.201367
A0A087X033	0.375025	0.413445
A0A087X035	0.947359	0.956
A0A087X037	0.330561	0.303017
A0A087X038	0.371081	0.376716
A0A087X041	0.437367	0.512861
A0A087X042	0.991981	0.987149
A0A087X043	0.482854	0.464468
A0A087X044	0.300608	0.2868
A0A087X045	0.963551	0.977349
A0A087X047	0.191356	0.216578
A0A087X050	0.622064	0.66549
A0A087X051	0.290837	0.289778
A0A087X054	0.150203	0.149814
A0A087X055	0.163325	0.154837
A0A087X059	0.405207	0.403976
A0A087X060	0.0874079	0.0843694
A0A087X061	0.892426	0.894212
A0A087X063	0.401633	0.430311
A0A087X064	0.785098	0.75239
A0A087X067	0.271119	0.269104
A0A087X068	0.190894	0.242258
A0A087X069	0.16801	0.179426
A0A087X070	0.634636	0.626663
A0A087X072	0.516981	0.505111
A0A087X073	0.197104	0.24939
A0A087X074	0.0806922	0.0938694
A0A087X077	0.525909	0.623129
A0A087X080	0.457973	0.442291
A0A087X081	0.998475	0.998811
A0A087X083	0.18039	0.195441
A0A087X084	0.515964	0.566412
A0A087X085	0.183679	0.185717
A0A087X089	0.662003	0.64257
A0A087X090	0.364448	0.315235
A0A087X091	0.648754	0.657155
A0A087X092	0.291094	0.292219
A0A087X094	0.755764	0.627063
A0A087X096	0.864195	0.908136
A0A087X097	0.517646	0.383474
A0A087X098	0.343491	0.354979
A0A087X099	0.467006	0.482462
A0A087X0A2	0.550447	0.558247
A0A087X0A5	0.896648	0.924715
A0A087X0A7	0.336777	0.260769
A0A087X0A8	0.356363	0.347143
A0A087X0B0	0.799166	0.810268
[truncated: 49,471 more rows]
