# Supplementary material for: High-Throughput Identification of Mammalian Secreted Proteins Using Species-Specific Scheme and Application to Human Proteome
Source: Molecules. 2018 Jun 14;23(6):1448. doi: 10.3390/molecules23061448 (PMC6099666; doi:10.3390/molecules23061448)
Supplement: Supplementary file 1 [file molecules-23-01448-s001.zip › molecules-298033-supplementary/Table S5.xlsx]

## Sheet: predicted highest probabilities
The predicted scores for potential SPs with highest probabilities by iMSP.
Proteome ID	iMSP-H	iMSP-U
A0A0U1RQE7	0.999898	0.999963
A0A286YF46	0.999894	0.999963
A0A286YEY9	0.999875	0.999952
A0A0U1RR33	0.999866	0.999945
A0A286YF01	0.999863	0.999953
A0A286YF60	0.999863	0.999952
A0A0U1RQH2	0.999854	0.999949
A0A286YEV6	0.999844	0.999944
A0A1Y8ELN7	0.999841	0.999934
A0A286YFB4	0.99984	0.999949
A0A286YF77	0.999834	0.999941
A0A0G2JLA1	0.999826	0.999902
A0A286YFG1	0.999825	0.999937
H3BS61	0.999773	0.999913
A0A140TA58	0.999761	0.99989
D6RCC3	0.999744	0.999823
A0A0G2JQ22	0.999709	0.999895
A0A286YEX9	0.999709	0.999928
A0A140TA64	0.999685	0.999887
A0A140TA67	0.999672	0.999846
A0A087WX21	0.999654	0.999876
A0A087WY89	0.999648	0.99986
A0A087WXQ9	0.999641	0.999864
H7BXR9	0.999613	0.999842
I3L180	0.999582	0.999766
A0A0G2JLE6	0.999572	0.999841
A0A0G2JPP1	0.999569	0.999838
A0A0G2JLF9	0.999565	0.999838
D6RIU9	0.999558	0.999731
A8MUN0	0.999552	0.999827
A0A087WWJ3	0.999544	0.999824
A0A0G2JS28	0.999544	0.999817
A0A087X0S9	0.999503	0.999815
K7EQI5	0.999493	0.999434
H7C2A2	0.999479	0.999634
A0A0G2JMZ9	0.999426	0.999772
C9JES4	0.99937	0.999593
F5H4C9	0.999348	0.999223
A0A0J9YXN1	0.999332	0.999729
C9JY38	0.999326	0.999084
H3BS62	0.999135	0.999597
A0A087WZD6	0.999037	0.99964
A0A0J9YWD0	0.998929	0.999491
C9JUK5	0.998795	0.999377
U3KQ11	0.998789	0.999609
H3BU80	0.998706	0.999206
Q5HYT5	0.998664	0.998704
F5H1T9	0.998657	0.999368
D6RDP0	0.998619	0.998355
M0QXH9	0.998607	0.998967
E5RGT4	0.998601	0.999213
E5RK07	0.998573	0.997615
J3KT63	0.998566	0.998235
F5H6S0	0.998531	0.999313
A0A087X081	0.998475	0.998811
E5RGW3	0.998455	0.999269
E5RJD4	0.998366	0.998797
F8WEN1	0.998351	0.999195
A0A286YEZ1	0.998314	0.99849
H3BSF1	0.998246	0.99891
F8W041	0.998201	0.999014
H3BR34	0.998174	0.998164
F5H121	0.998159	0.99852
F8WC65	0.998144	0.99883
G5E9R7	0.998124	0.99899
H0Y916	0.998046	0.998693
A0A0J9YW22	0.998041	0.998927
A2A2K9	0.997934	0.998332
A0A087WU01	0.99783	0.997519
C9JD25	0.99783	0.998621
E9PJC2	0.997809	0.997841
A0A087WXN5	0.997794	0.998982
G3V5J0	0.997737	0.998524
A0A0G2JIN5	0.997716	0.997622
C9JWG7	0.997708	0.997724
E9PR00	0.997653	0.998018
V9GZ53	0.997646	0.998888
A0A1B0GVL6	0.997622	0.996844
A0A075B7E0	0.997614	0.995932
F8WBR4	0.997583	0.997783
E9PIU5	0.997573	0.997041
A0A1D5RMS4	0.997538	0.995042
K7ERQ3	0.997507	0.998173
A0A1W2PQU2	0.997417	0.998936
A0A1Y8EKQ5	0.997378	0.996579
A0A087X1C6	0.99735	0.99876
G3V4I7	0.997336	0.998478
F8WCT5	0.997331	0.996759
E5RIP6	0.997264	0.998024
H0YMG6	0.997242	0.999225
K7EJZ8	0.997162	0.997657
F8VZP1	0.997138	0.998028
C9JRV6	0.997113	0.99845
M0QZ66	0.997044	0.997493
F5H2P5	0.997032	0.998519
C9J644	0.996945	0.995914
A0A0U1RQP2	0.996929	0.998725
A0A0G2JL89	0.996918	0.998275
E5RJG8	0.996917	0.994458
A0A096LPG2	0.996883	0.997966
A2A2K8	0.996687	0.996895
A0A1B0GU35	0.996671	0.996538
A0A1Y8EI39	0.996653	0.996486
A0A1W2PRY3	0.996608	0.996184
A0A1D5RMN8	0.99653	0.998564
G3V3Y3	0.996525	0.99828
E5RJV6	0.996486	0.99379
A0A1B0GVW1	0.996435	0.997208
E5RH17	0.996396	0.997662
J3QQU8	0.996366	0.997256
C9J5X5	0.996304	0.997999
C9JXI5	0.996302	0.991201
A0A0A0MT92	0.99629	0.997363
H0YK00	0.996265	0.996369
K7EPM0	0.996213	0.997118
C9JXR0	0.996203	0.998353
M0R083	0.996188	0.996277
H0YM68	0.996178	0.997871
U3KQH8	0.996159	0.993641
A0A0G2JL00	0.996151	0.998359
K7EJE7	0.996108	0.996212
A0A0G2JL29	0.996021	0.995923
C9JMC7	0.996015	0.996615
I3L1P9	0.995961	0.996725
D6RD14	0.995956	0.99687
A0A087WT19	0.995954	0.997777
E9PJB4	0.995905	0.997239
E5RHX0	0.995832	0.996044
H0YKB5	0.995813	0.995224
A0A0G2JHB7	0.995786	0.995152
A0A1D5RMP7	0.99578	0.996014
D6RGD6	0.995746	0.995995
H0Y9F0	0.995602	0.99479
H0YJ85	0.995529	0.994797
A0A1W2PQ17	0.995507	0.994921
C9JM64	0.995477	0.996124
J3KNL1	0.995429	0.994715
A0A087WZF9	0.995426	0.994588
A0A1B0GW02	0.995295	0.99756
A0A0G2JLJ4	0.995254	0.993174
J3QSF0	0.995253	0.995102
C9JE41	0.995231	0.99641
A0A1Y8EMM2	0.995101	0.997161
E5RH26	0.995095	0.997529
G3V5Z4	0.995053	0.996107
V9GYK9	0.995042	0.995901
I3L1H3	0.994941	0.994467
E9PPD0	0.99488	0.992241
J3KS49	0.994815	0.996223
C9JK35	0.994801	0.99697
A0A1Y8EH40	0.99474	0.996752
E9PK56	0.994732	0.99442
A0A1B0GUZ9	0.99471	0.995389
E9PL23	0.994668	0.994911
A0A1W2PP56	0.994655	0.99359
A0A1B0GVX0	0.994412	0.994835
A0A087WVG9	0.994386	0.993167
H3BMN2	0.994299	0.994158
F5H1T3	0.99412	0.987832
A0A1D5RMR4	0.994073	0.996367
K7EIS9	0.994073	0.996289
A0A087WUN8	0.994062	0.996055
F5H835	0.99403	0.994948
F8WB11	0.993985	0.995194
S4R3K1	0.993945	0.996742
F5H8A2	0.993871	0.993335
A0A087WUR5	0.9938	0.996807
C9IYS8	0.99377	0.997002
H0YDH1	0.99372	0.994314
C9JKT1	0.993706	0.994521
A0A087WTJ4	0.99366	0.993937
F8WC09	0.993586	0.994636
A0A1B0GVY0	0.993538	0.994441
F8WAM1	0.993532	0.993904
A0A087WT69	0.993359	0.995797
E9PNX2	0.993259	0.993813
A0A0A0MTA2	0.993233	0.99477
H3BQ82	0.993221	0.993939
K7EKF1	0.993157	0.996442
E9PG44	0.993058	0.993887
M0R012	0.99299	0.995038
Q9UED0	0.99299	0.989576
E9PP24	0.992967	0.993674
I3L1E7	0.992929	0.993715
C9K0N5	0.992893	0.992741
H7C0X4	0.992892	0.99418
H3BUC6	0.992828	0.992774
F5H466	0.992743	0.992058
F8WE34	0.992738	0.98947
D6RIS2	0.992734	0.989947
A0A0C4DH70	0.992726	0.991834
A0A1B0GVY2	0.992627	0.994048
M0R122	0.992616	0.991835
A0A0G2JLJ7	0.992591	0.99568
F5H230	0.992458	0.989045
F8W735	0.992368	0.990513
E9PIT8	0.992366	0.991754
C9JGF3	0.992365	0.99614
C9JRM8	0.992354	0.986674
A0A0G2JKI4	0.992345	0.99711
K7ES78	0.99227	0.997564
H3BSS0	0.992263	0.992241
C9JQX8	0.992257	0.994538
D6RIG3	0.992244	0.995592
E5RHT0	0.99224	0.992956
I3L195	0.99223	0.995478
F5GYQ3	0.992195	0.997189
F8WDS1	0.992153	0.994355
J3QS65	0.992069	0.995029
E9PK97	0.992066	0.994376
C9JIB6	0.992049	0.994689
D6RA01	0.992028	0.987235
C9J8U7	0.991999	0.995033
A0A087X042	0.991981	0.987149
E9PQT6	0.991934	0.99597
M0R0B7	0.991891	0.994727
B0QYJ2	0.991871	0.992593
F8W1I8	0.991849	0.994
J3QLA5	0.991796	0.994192
A0A0G2JL90	0.991748	0.997997
E9PPX8	0.991746	0.990625
M0QZL4	0.991713	0.99452
Q2HNT4	0.991709	0.990451
A6PVC0	0.991644	0.995517
B0QYJ1	0.991566	0.992469
F5H684	0.991535	0.990905
V9GZ66	0.991501	0.991317
M0QZG3	0.991494	0.987903
A2A2E7	0.991399	0.990644
C9JYE7	0.991319	0.992582
A0A075B7B9	0.991297	0.980699
G3V443	0.991274	0.996523
A0A0J9YWN2	0.991271	0.990264
D6RDU2	0.991252	0.99514
F8WEW7	0.991189	0.99511
F5H4R8	0.991163	0.988237
C9JLH6	0.991151	0.994126
B1AMU5	0.991067	0.98502
E9PI06	0.990961	0.990795
E9PJ63	0.990921	0.992473
A8MVV6	0.990887	0.989491
C9J7S5	0.990866	0.989037
H0YIR3	0.990833	0.988764
D6RBP2	0.990797	0.992671
C9JF97	0.990755	0.98838
K7ERJ4	0.990665	0.986936
B1AKR3	0.990647	0.98462
F5H832	0.990626	0.989658
J3KQ42	0.990608	0.988586
H7C1B9	0.990582	0.987825
D6R961	0.9905	0.995145
B5MC70	0.990483	0.990285
A0A0U1RQS0	0.990441	0.985064
A0A286YER9	0.990425	0.992379
U3KQ66	0.9904	0.993392
F5H1V9	0.990394	0.982168
A0A0U1RR10	0.990386	0.991253
A0A1B0GWH6	0.990365	0.995861
E5RG24	0.990359	0.992131
H7C5N9	0.990338	0.990853
I3L4R9	0.990282	0.993766
A0A0G2JHS1	0.990233	0.988455
G3V5P8	0.990206	0.982324
A0A087WU21	0.990176	0.992882
E7ERT7	0.990122	0.989586
Q5JW04	0.99012	0.989907
V9GYY4	0.990116	0.991305
A0A0U1RQX6	0.990111	0.989054
C9IYJ8	0.990085	0.993305
G3V2K9	0.990072	0.988568
A8K3Q5	0.990055	0.990491
C9JWF3	0.990049	0.987129
